# Supplementary material for: Detection and Genetic Characteristics of H9N2 Avian Influenza Viruses from Live Poultry Markets in Hunan Province, China
Source: PLoS One. 2015 Nov 10;10(11):e0142584. doi: 10.1371/journal.pone.0142584 (PMC4640513; doi:10.1371/journal.pone.0142584)
Supplement: S4 Table — (XLSX) [file pone.0142584.s007.xlsx]

## Sheet: Sheet1
Sample number	City	County/district	Market name	Sample type	Sampling date	PCR test results for influenza A	PCR test results for H5	PCR test results for H9	PCR test results for H7
C14054021	Chenzhou	Yongxing County	cheng guan nong mao shi chang	Poultry drinking water	2014-02-19	-
C14054022	Chenzhou	Yongxing County	cheng guan nong mao shi chang	Sewage	2014-02-19	+	+	-	-
C14054023	Chenzhou	Yongxing County	cheng guan nong mao shi chang	Poultry feces	2014-02-19	+	-	-	-
C14054024	Chenzhou	Yongxing County	cheng guan nong mao shi chang	Poultry cage	2014-02-19	+	+	-	-
C14054025	Chenzhou	Yongxing County	cheng guan nong mao shi chang	Poultry drinking water	2014-02-19	-
C14054026	Chenzhou	Yongxing County	cheng guan nong mao shi chang	Poultry feces	2014-02-19	-
C14054027	Chenzhou	Suxian District	su xian qiao cai shi chang	Poultry feces	2014-02-20	-
C14054028	Chenzhou	Suxian District	su yuan nong mao shi chang	Chopping board	2014-02-20	-
C14054029	Chenzhou	Suxian District	su xian qiao cai shi chang	Poultry drinking water	2014-02-20	+	-	-	-
C14054030	Chenzhou	Suxian District	su xian qiao cai shi chang	Chopping board	2014-02-20	+	+	-	-
C14054031	Chenzhou	Suxian District	su xian qiao cai shi chang	Poultry feces	2014-02-20	+	-	-	+
C14054032	Chenzhou	Suxian District	su yuan nong mao shi chang	Poultry drinking water	2014-02-20	+	-	-	-
C14054033	Chenzhou	Suxian District	su xian qiao cai shi chang	Poultry feces	2014-02-20	+	-	-	-
C14054034	Chenzhou	Suxian District	su xian qiao cai shi chang	Chopping board	2014-02-20	-
C14054035	Chenzhou	Suxian District	su xian qiao cai shi chang	Poultry feces	2014-02-20	+	-	-	-
C14054036	Chenzhou	Suxian District	su xian qiao cai shi chang	Chopping board	2014-02-20	+	+	-	-
C14054037	Chenzhou	Suxian District	su xian qiao cai shi chang	Poultry feces	2014-02-20	-
C14054038	Chenzhou	Suxian District	su yuan nong mao shi chang	Sewage	2014-02-20	+	+	-	+
C14054039	Chenzhou	Suxian District	su xian qiao cai shi chang	Poultry cage	2014-02-20	-
C14054040	Chenzhou	Suxian District	su xian qiao cai shi chang	Poultry cage	2014-02-20	-
C14054041	Chenzhou	Suxian District	su xian qiao cai shi chang	Poultry feces	2014-02-20	+	-	-	-
C14054042	Chenzhou	Suxian District	su xian qiao cai shi chang	Chopping board	2014-02-20	-
C14054043	Chenzhou	Zixing City County	zi xing shi xin qu nong mao shi chang	Poultry feces	2014-02-19	-
C14054044	Chenzhou	Zixing City County	zi xing shi xin qu nong mao shi chang	Poultry feces	2014-02-19	-
C14054045	Chenzhou	Zixing City County	zi xing shi xin qu nong mao shi chang	Poultry feces	2014-02-19	+	-	-	-
C14054046	Chenzhou	Zixing City County	zi xing shi xin qu nong mao shi chang	Poultry feces	2014-02-19	-
C14054047	Chenzhou	Zixing City County	zi xing shi xin qu nong mao shi chang	Poultry feces	2014-02-20	-
C14054048	Chenzhou	Zixing City County	zi xing shi xin qu nong mao shi chang	Sewage	2014-02-20	-
C14054049	Chenzhou	Guiyang County	gui yang xian yi shi chang	Poultry drinking water	2014-02-20	-
C14054050	Chenzhou	Guiyang County	gui yang xian yi shi chang	Sewage	2014-02-20	+	+	-	-
C14054051	Chenzhou	Guiyang County	gui yang xian yi shi chang	Sewage	2014-02-20	-
C14054052	Chenzhou	Guiyang County	gui yang xian er shi chang	Poultry drinking water	2014-02-20	-
C14054053	Chenzhou	Guiyang County	gui yang xian er shi chang	Sewage	2014-02-20	+	+	-	+
C14054054	Chenzhou	Guiyang County	gui yang xian er shi chang	Sewage	2014-02-20	+	+	-	+
C14054055	Chenzhou	Beihu District	zuo yang wen shi rou ji jing xiao shang	Poultry drinking water	2014-02-20	+	-	-	-
C14054056	Chenzhou	Beihu District	zuo yang wen shi rou ji jing xiao shang	Poultry drinking water	2014-02-20	+	-	-	-
C14054057	Chenzhou	Beihu District	zuo yang wen shi rou ji jing xiao shang	Poultry drinking water	2014-02-20	-
C14054058	Chenzhou	Beihu District	qi xing da shi chang	Sewage	2014-02-20	-
C14054059	Chenzhou	Beihu District	qi xing da shi chang	Sewage	2014-02-20	-
C14054060	Chenzhou	Beihu District	qi xing da shi chang	Poultry drinking water	2014-02-20	+	-	-	-
C14054061	Chenzhou	Beihu District	zuo yang wen shi rou ji jing xiao shang	Poultry drinking water	2014-02-20	-
C14054062	Chenzhou	Beihu District	zuo yang wen shi rou ji jing xiao shang	Sewage	2014-02-20	-
C14054063	Chenzhou	Beihu District	zuo yang wen shi rou ji jing xiao shang	Sewage	2014-02-20	-
C14054064	Chenzhou	Beihu District	zuo yang wen shi rou ji jing xiao shang	Poultry cage	2014-02-20	-
C14054065	Chenzhou	Beihu District	zuo yang wen shi rou ji jing xiao shang	Poultry feces	2014-02-20	-
C14054066	Chenzhou	Beihu District	qi xing da shi chang	Chopping board	2014-02-20	-
C14054067	Chenzhou	Beihu District	qi xing da shi chang	Chopping board	2014-02-20	-
C14054068	Chenzhou	Beihu District	qi xing da shi chang	Chopping board	2014-02-20	-
C14054069	Chenzhou	Beihu District	qi xing da shi chang	Sewage	2014-02-20	+	-	-	-
C14054070	Chenzhou	Beihu District	qi xing da shi chang	Poultry drinking water	2014-02-20	-
C14054071	Chenzhou	Yizhang County	nan jing dong shi chang	Poultry feces	2014-02-20	-
C14054072	Chenzhou	Yizhang County	nan jing dong shi chang	Sewage	2014-02-20	-
C14054073	Chenzhou	Yizhang County	nan jing dong shi chang	Poultry feces	2014-02-20	-
C14054074	Chenzhou	Yizhang County	jiang jia wan shi chang	Sewage	2014-02-20	-
C14054075	Chenzhou	Yizhang County	jiang jia wan shi chang	Poultry feces	2014-02-20	-
C14054076	Chenzhou	Yizhang County	jiang jia wan shi chang	Poultry feces	2014-02-20	-
C14054077	Chenzhou	Yizhang County	cheng guan zhen huo qin pi fa shi chang	Poultry feces	2014-02-20	-
C14054078	Chenzhou	Yizhang County	cheng guan zhen huo qin pi fa shi chang	Poultry feces	2014-02-20	-
C14054079	Chenzhou	Yizhang County	cheng guan zhen huo qin pi fa shi chang	Sewage	2014-02-20	+	-	-	-
C14054080	Chenzhou	Jiahe County	zhu quan shi chang	Sewage	2014-02-20	-
C14054081	Chenzhou	Jiahe County	zhu quan shi chang	Poultry drinking water	2014-02-20	+	-	-	+
C14054082	Chenzhou	Jiahe County	zhu quan shi chang	Sewage	2014-02-20	+	-	-	-
C14054083	Chenzhou	Linwu County	cheng guan zhen xin shi chang	Sewage	2014-02-20	+	+	-	-
C14054084	Chenzhou	Linwu County	cheng guan zhen xin shi chang	Poultry feces	2014-02-20	+	-	-	-
C14054085	Chenzhou	Linwu County	cheng guan zhen xin shi chang	Sewage	2014-02-20	+	+	+	-
C14054086	Chenzhou	Linwu County	cheng guan zhen xin shi chang	Poultry cage	2014-02-20	+	-	-	-
C14054087	Chenzhou	Linwu County	cheng guan zhen xin shi chang	Poultry feces	2014-02-20	+	-	-	-
C14054088	Chenzhou	Linwu County	cheng guan zhen xin shi chang	Sewage	2014-02-20	+	-	+	+
C14054089	Chenzhou	Anren County	hong tai yang nong mao shi chang	Poultry feces	2014-02-19	-
C14054090	Chenzhou	Anren County	hong tai yang nong mao shi chang	Poultry feces	2014-02-19	-
C14054091	Chenzhou	Anren County	hong tai yang nong mao shi chang	Poultry feces	2014-02-19	-
C14054092	Chenzhou	Anren County	hong tai yang nong mao shi chang	Poultry feces	2014-02-19	+	-	-	-
C14054093	Chenzhou	Anren County	hong tai yang nong mao shi chang	Sewage	2014-02-19	+	-	+	-
C14054094	Chenzhou	Anren County	hong tai yang nong mao shi chang	Sewage	2014-02-19	+	+	-	-
C14054098	Chenzhou	Rucheng County	cheng guan zhen nong mao shi chang	Poultry drinking water	2014-02-20	+	+	-	+
C14054099	Chenzhou	Rucheng County	cheng guan zhen nong mao shi chang	Poultry feces	2014-02-20	-
C14054100	Chenzhou	Rucheng County	cheng guan zhen nong mao shi chang	Poultry cage	2014-02-20	-
C14054101	Chenzhou	Guidong County	gui dong xian nong mao shi chang	Poultry drinking water	2014-02-20	-
C14054102	Chenzhou	Guidong County	gui dong xian nong mao shi chang	Sewage	2014-02-20	+	-	-	-
C14054103	Chenzhou	Guidong County	gui dong xian nong mao shi chang	Poultry feces	2014-02-20	+	-	+	-
C14054104	Chenzhou	Guidong County	gui dong xian nong mao shi chang	Poultry drinking water	2014-02-20	-
C14054105	Chenzhou	Guidong County	gui dong xian nong mao shi chang	Sewage	2014-02-20	+	-	+	+
C14054106	Chenzhou	Guidong County	gui dong xian nong mao shi chang	Sewage	2014-02-20	-
C14054110	Chenzhou	Beihu District	dong feng nong mao shi chang	Poultry drinking water	2014-02-21	+	-	+	-
C14054111	Chenzhou	Beihu District	dong feng nong mao shi chang	Poultry drinking water	2014-02-21	-
C14054112	Chenzhou	Beihu District	dong feng nong mao shi chang	Sewage	2014-02-21	+	+	+	+
C14054113	Chenzhou	Yizhang County	nan jing dong shi chang	Sewage	2014-02-24	-
C14054114	Chenzhou	Yizhang County	nan jing dong shi chang	Poultry drinking water	2014-02-24	-
C14054115	Chenzhou	Yizhang County	nan jing dong shi chang	Poultry feces	2014-02-24	-
C14054116	Chenzhou	Yizhang County	cheng guan zhen huo qin pi fa shi chang	Poultry drinking water	2014-02-24	-
C14054117	Chenzhou	Yizhang County	cheng guan zhen huo qin pi fa shi chang	Poultry drinking water	2014-02-24	-
C14054118	Chenzhou	Yizhang County	cheng guan zhen huo qin pi fa shi chang	Poultry feces	2014-02-24	-
C14054119	Chenzhou	Yizhang County	si fang jing shi chang	Sewage	2014-02-24	+	-	+	-
C14054120	Chenzhou	Yizhang County	si fang jing shi chang	Poultry drinking water	2014-02-24	-
C14054121	Chenzhou	Yizhang County	si fang jing shi chang	Poultry feces	2014-02-24	-
C14054122	Chenzhou	Jiahe County	hong fa shi chang	Sewage	2014-02-25	-
C14054123	Chenzhou	Jiahe County	hong fa shi chang	Poultry drinking water	2014-02-25	-
C14054124	Chenzhou	Jiahe County	hong fa shi chang	Sewage	2014-02-25	-
C14054125	Chenzhou	Jiahe County	bing xue shi chang	Poultry drinking water	2014-02-25	+	-	-	-
C14054126	Chenzhou	Jiahe County	bing xue shi chang	Sewage	2014-02-25	+	-	-	-
C14054127	Chenzhou	Jiahe County	bing xue shi chang	Sewage	2014-02-25	+	-	+	+
C14054128	Chenzhou	Jiahe County	zhu quan shi chang	Poultry drinking water	2014-02-25	-
C14054129	Chenzhou	Jiahe County	zhu quan shi chang	Poultry drinking water	2014-02-25	+	-	-	+
C14054130	Chenzhou	Jiahe County	zhu quan shi chang	Sewage	2014-02-25	+	-	-	+
C14054131	Chenzhou	Guiyang County	gui yang xian er shi chang	Sewage	2014-02-27	+	+	+	+
C14054132	Chenzhou	Guiyang County	gui yang xian er shi chang	Sewage	2014-02-27	+	+	+	+
C14054133	Chenzhou	Guiyang County	gui yang xian er shi chang	Poultry drinking water	2014-02-27	+	+	-	-
C14054134	Chenzhou	Guiyang County	gui yang xian yi shi chang	Sewage	2014-02-27	+	+	+	+
C14054135	Chenzhou	Guiyang County	gui yang xian yi shi chang	Sewage	2014-02-27	+	+	+	+
C14054136	Chenzhou	Guiyang County	gui yang xian yi shi chang	Poultry drinking water	2014-02-27	-
C14054137	Chenzhou	Suxian District	dong yuan ge nong mao shi chang	Poultry feces	2014-02-28	+	-	+	+
C14054138	Chenzhou	Suxian District	dong yuan ge nong mao shi chang	Chopping board	2014-02-28	+	+	-	-
C14054139	Chenzhou	Suxian District	dong yuan ge nong mao shi chang	Poultry feces	2014-02-28	+	+	-	+
C14054140	Chenzhou	Suxian District	su xian qiao cai shi chang	Poultry feces	2014-02-28	-
C14054141	Chenzhou	Suxian District	su xian qiao cai shi chang	Poultry feces	2014-02-28	-
C14054142	Chenzhou	Suxian District	su xian qiao cai shi chang	Poultry cage	2014-02-28	-
C14054143	Chenzhou	Suxian District	su yuan nong mao shi chang	Poultry feces	2014-02-28	+	-	+	+
C14054144	Chenzhou	Suxian District	su yuan nong mao shi chang	Chopping board	2014-02-28	+	+	-	+
C14054145	Chenzhou	Suxian District	su yuan nong mao shi chang	Poultry feces	2014-02-28	+	+	-	-
C14054146	Chenzhou	Jiahe County	zhu quan shi chang	Poultry drinking water	2014-02-28	+	-	-	+
C14054147	Chenzhou	Jiahe County	zhu quan shi chang	Sewage	2014-02-28	+	-	+	-
C14054148	Chenzhou	Jiahe County	zhu quan shi chang	Other	2014-02-28	+	-	-	+
C14054149	Chenzhou	Jiahe County	zhu quan shi chang	Poultry feces	2014-02-28	-
C14054150	Chenzhou	Jiahe County	zhu quan shi chang	Poultry feces	2014-02-28	-
C14054151	Chenzhou	Jiahe County	bing xue shi chang	Sewage	2014-02-28	+	-	+	+
C14054152	Chenzhou	Jiahe County	bing xue shi chang	Chopping board	2014-02-28	+	-	+	+
C14054153	Chenzhou	Jiahe County	bing xue shi chang	Poultry feces	2014-02-28	+	-	-	-
C14054154	Chenzhou	Jiahe County	bing xue shi chang	Poultry feces	2014-02-28	-
C14054157	Chenzhou	Zixing City County	zi xing shi xin qu nong mao shi chang	Poultry drinking water	2014-02-28	+	-	-	-
C14054158	Chenzhou	Zixing City County	zi xing shi xin qu nong mao shi chang	Sewage	2014-02-28	+	-	-	+
C14054159	Chenzhou	Zixing City County	zi xing shi xin qu nong mao shi chang	Poultry feces	2014-02-28	+	-	-	-
C14054160	Chenzhou	Zixing City County	zi xing shi xin qu nong mao shi chang	Poultry drinking water	2014-02-28	-
C14054161	Chenzhou	Yizhang County	cheng guan zhen huo qin pi fa shi chang	Poultry feces	2014-02-28	-
C14054162	Chenzhou	Yizhang County	cheng guan zhen huo qin pi fa shi chang	Sewage	2014-02-28	+	-	-	-
C14054163	Chenzhou	Yizhang County	cheng guan zhen huo qin pi fa shi chang	Poultry drinking water	2014-02-28	+	-	+	+
C14054164	Chenzhou	Linwu County	cheng guan zhen xin shi chang	Poultry feces	2014-02-28	-
C14054165	Chenzhou	Linwu County	cheng guan zhen xin shi chang	Poultry feces	2014-02-28	+	-	-	-
C14054166	Chenzhou	Linwu County	cheng guan zhen xin shi chang	Sewage	2014-02-28	-
C14054167	Chenzhou	Guidong County	cheng guan zhen nong mao shi chang	Poultry feces	2014-02-28	+	+	-	-
C14054168	Chenzhou	Guidong County	cheng guan zhen nong mao shi chang	Poultry drinking water	2014-02-28	-
C14054169	Chenzhou	Guidong County	cheng guan zhen nong mao shi chang	Other	2014-02-28	+	+	+	+
C14054170	Chenzhou	Jiahe County	bing xue shi chang	Poultry drinking water	2014-02-28	+	-	+	+
C14054173	Chenzhou	Rucheng County	cheng guan zhen nong mao shi chang	Sewage	2014-02-28	+	-	-	+
C14054174	Chenzhou	Rucheng County	cheng guan zhen nong mao shi chang	Poultry cage	2014-02-28	-
C14054175	Chenzhou	Rucheng County	cheng guan zhen nong mao shi chang	Poultry feces	2014-02-28	-
C14054176	Chenzhou	Jiahe County	hong fa shi chang	Sewage	2014-03-04	-
C14054177	Chenzhou	Jiahe County	hong fa shi chang	Poultry drinking water	2014-03-04	-
C14054178	Chenzhou	Jiahe County	hong fa shi chang	Poultry feces	2014-03-04	-
C14054179	Chenzhou	Jiahe County	zhu quan shi chang	Poultry drinking water	2014-03-04	+	-	-	+
C14054180	Chenzhou	Jiahe County	zhu quan shi chang	Poultry feces	2014-03-04	-
C14054181	Chenzhou	Jiahe County	zhu quan shi chang	Sewage	2014-03-04	-
C14054182	Chenzhou	Yongxing County	cheng guan shui nan shi chang	Chopping board	2014-03-05	-
C14054183	Chenzhou	Yongxing County	cheng guan shui nan shi chang	Poultry feces	2014-03-05	-
C14054184	Chenzhou	Yongxing County	cheng guan shui nan shi chang	Sewage	2014-03-05	+	-	+	-
C14054188	Chenzhou	Yizhang County	nan jing dong shi chang	Poultry drinking water	2014-03-04	+	-	-	+
C14054189	Chenzhou	Yizhang County	nan jing dong shi chang	Sewage	2014-03-04	-
C14054190	Chenzhou	Yizhang County	nan jing dong shi chang	Poultry feces	2014-03-04	+	-	-	+
C14054191	Chenzhou	Yizhang County	cheng guan zhen huo qin pi fa shi chang	Poultry drinking water	2014-03-04	+	-	-	+
C14054192	Chenzhou	Yizhang County	cheng guan zhen huo qin pi fa shi chang	Sewage	2014-03-04	-
C14054193	Chenzhou	Yizhang County	cheng guan zhen huo qin pi fa shi chang	Poultry drinking water	2014-03-04	-
C14054194	Chenzhou	Yizhang County	jiang jia wan shi chang	Poultry drinking water	2014-03-04	+	-	-	-
C14054195	Chenzhou	Yizhang County	jiang jia wan shi chang	Sewage	2014-03-04	+	-	-	+
C14054196	Chenzhou	Yizhang County	jiang jia wan shi chang	Poultry feces	2014-03-04	+	-	-	-
C14054200	Chenzhou	Beihu District	qi zuo qin lei pi fa shi chang	Poultry drinking water	2014-03-05	-
C14054201	Chenzhou	Beihu District	qi zuo qin lei pi fa shi chang	Sewage	2014-03-05	-
C14054202	Chenzhou	Beihu District	qi zuo qin lei pi fa shi chang	Poultry feces	2014-03-05	-
C14054203	Chenzhou	Beihu District	zuo sha yuan nong mao shi chang	Poultry drinking water	2014-03-05	+	-	+	-
C14054204	Chenzhou	Beihu District	zuo sha yuan nong mao shi chang	Sewage	2014-03-05	-
C14054205	Chenzhou	Beihu District	zuo sha yuan nong mao shi chang	Sewage	2014-03-05	-
C14054206	Chenzhou	Beihu District	qi zuo qin lei pi fa shi chang	Poultry drinking water	2014-03-05	-
C14054207	Chenzhou	Beihu District	qi zuo qin lei pi fa shi chang	Poultry drinking water	2014-03-05	-
C14054208	Chenzhou	Beihu District	qi zuo qin lei pi fa shi chang	Sewage	2014-03-05	-
C14054209	Chenzhou	Beihu District	qi zuo qin lei pi fa shi chang	Sewage	2014-03-05	-
C14054210	Chenzhou	Beihu District	qi zuo qin lei pi fa shi chang	Poultry feces	2014-03-05	-
C14054211	Chenzhou	Beihu District	qi zuo qin lei pi fa shi chang	Poultry feces	2014-03-05	-
C14054212	Chenzhou	Beihu District	qi zuo qin lei pi fa shi chang	Poultry feces	2014-03-05	-
C14054213	Chenzhou	Beihu District	qi zuo qin lei pi fa shi chang	Poultry cage	2014-03-05	-
C14054214	Chenzhou	Beihu District	qi zuo qin lei pi fa shi chang	Poultry cage	2014-03-05	-
C14054218	Chenzhou	Beihu District	qi zuo qin lei pi fa shi chang	Poultry drinking water	2014-03-06	-
C14054219	Chenzhou	Beihu District	qi zuo qin lei pi fa shi chang	Poultry cage	2014-03-06	-
C14054220	Chenzhou	Beihu District	qi zuo qin lei pi fa shi chang	Poultry feces	2014-03-06	-
C14054221	Chenzhou	Beihu District	dong feng nong mao shi chang	Poultry drinking water	2014-03-06	+	-	+	+
C14054222	Chenzhou	Beihu District	dong feng nong mao shi chang	Sewage	2014-03-06	+	+	-	+
C14054223	Chenzhou	Beihu District	dong feng nong mao shi chang	Chopping board	2014-03-06	+	-	-	-
C14054230	Chenzhou	Jiahe County	bing xue shi chang	Poultry drinking water	2014-03-05	-
C14054231	Chenzhou	Jiahe County	bing xue shi chang	Sewage	2014-03-05	-
C14054232	Chenzhou	Jiahe County	bing xue shi chang	Poultry feces	2014-03-05	-
C14054233	Chenzhou	Jiahe County	feng he zuo	Poultry feces	2014-03-05	-
C14054234	Chenzhou	Jiahe County	feng he zuo	Poultry feces	2014-03-05	-
C14054235	Chenzhou	Jiahe County	feng he zuo	Poultry feces	2014-03-05	-
C14054236	Chenzhou	Jiahe County	jia he da shi chang	Poultry feces	2014-03-05	-
C14054237	Chenzhou	Jiahe County	jia he da shi chang	Poultry drinking water	2014-03-05	+	-	+	-
C14054238	Chenzhou	Jiahe County	jia he da shi chang	Poultry feces	2014-03-05	-
C14054239	Chenzhou	Jiahe County	dang xiao shi chang	Sewage	2014-03-05	-
C14054240	Chenzhou	Jiahe County	dang xiao shi chang	Poultry drinking water	2014-03-05	+	-	+	+
C14054241	Chenzhou	Jiahe County	dang xiao shi chang	Poultry feces	2014-03-05	-
C14054248	Chenzhou	Anren County	an ping zhen nong mao shi chang	Poultry feces	2014-03-07	-
C14054249	Chenzhou	Anren County	an ping zhen nong mao shi chang	Poultry cage	2014-03-07	-
C14054250	Chenzhou	Anren County	an ping zhen nong mao shi chang	Sewage	2014-03-07	-
C14054254	Chenzhou	Beihu District	tong xin nong mao shi chang	Sewage	2014-03-08	+	+	-	-
C14054255	Chenzhou	Beihu District	tong xin nong mao shi chang	Sewage	2014-03-08	-
C14054256	Chenzhou	Beihu District	tong xin nong mao shi chang	Chopping board	2014-03-08	+	+	-	-
C14054257	Chenzhou	Beihu District	tong xin nong mao shi chang	Poultry cage	2014-03-08	-
C14054282	Chenzhou	Rucheng County	ru cheng yi zhong pang	Sewage	2014-03-18	-
C14054283	Chenzhou	Rucheng County	ru cheng yi zhong pang	Poultry feces	2014-03-18	-
C14054284	Chenzhou	Rucheng County	ru cheng yi zhong pang	Poultry feces	2014-03-18	-
C14054285	Chenzhou	Rucheng County	xiao man jia qin dian	Sewage	2014-03-18	+	+	-	-
C14054286	Chenzhou	Rucheng County	xiao man jia qin dian	Chopping board	2014-03-18	-
C14054287	Chenzhou	Rucheng County	xiao man jia qin dian	Poultry feces	2014-03-18	-
C14054288	Chenzhou	Yongxing County	cheng guan san fa shi chang	Sewage	2014-03-19	-
C14054289	Chenzhou	Yongxing County	cheng guan san fa shi chang	Poultry feces	2014-03-19	-
C14054290	Chenzhou	Yongxing County	cheng guan san fa shi chang	Chopping board	2014-03-19	-
C14054291	Chenzhou	Yongxing County	cheng guan shui nan shi chang	Sewage	2014-03-19	-
C14054292	Chenzhou	Yongxing County	cheng guan shui nan shi chang	Poultry feces	2014-03-19	-
C14054293	Chenzhou	Yongxing County	cheng guan shui nan shi chang	Poultry cage	2014-03-19	-
C14054294	Chenzhou	Jiahe County	dang xiao shi chang	Poultry drinking water	2014-03-24	-
C14054295	Chenzhou	Jiahe County	dang xiao shi chang	Poultry feces	2014-03-24	-
C14054296	Chenzhou	Jiahe County	dang xiao shi chang	Poultry drinking water	2014-03-24	-
C14054297	Chenzhou	Jiahe County	hong fa shi chang	Sewage	2014-03-24	-
C14054298	Chenzhou	Jiahe County	hong fa shi chang	Poultry feces	2014-03-24	-
C14054299	Chenzhou	Jiahe County	hong fa shi chang	Poultry drinking water	2014-03-24	-
C14054350	Chenzhou	Jiahe County	jia he da shi chang	Poultry drinking water	2014-04-11	-
C14054351	Chenzhou	Jiahe County	jia he da shi chang	Sewage	2014-04-11	-
C14054352	Chenzhou	Jiahe County	jia he da shi chang	Other	2014-04-11	-
C14054353	Chenzhou	Jiahe County	hong fa shi chang	Poultry drinking water	2014-04-11	+	-	+	+
C14054354	Chenzhou	Jiahe County	hong fa shi chang	Sewage	2014-04-11	-
C14054355	Chenzhou	Jiahe County	hong fa shi chang	Poultry drinking water	2014-04-11	+	-	+	-
C14054368	Chenzhou	Zixing City County	zi xing shi xin qu nong mao shi chang	Sewage	2014-04-14	+	-	-	-
C14054369	Chenzhou	Zixing City County	zi xing shi xin qu nong mao shi chang	Poultry feces	2014-04-14	+	-	-	-
C14054370	Chenzhou	Zixing City County	zi xing shi xin qu nong mao shi chang	Poultry feces	2014-04-14	+	-	-	-
C14054398	Chenzhou	Beihu District	qi zuo qin lei pi fa shi chang	Poultry cage	2014-04-18	-
C14054399	Chenzhou	Beihu District	qi zuo qin lei pi fa shi chang	Poultry cage	2014-04-18	-
C14054400	Chenzhou	Beihu District	qi zuo qin lei pi fa shi chang	Poultry feces	2014-04-18	-
C14054401	Chenzhou	Beihu District	qi zuo qin lei pi fa shi chang	Poultry feces	2014-04-18	-
C14054402	Chenzhou	Beihu District	qi zuo qin lei pi fa shi chang	Sewage	2014-04-18	-
C14054403	Chenzhou	Beihu District	qi zuo qin lei pi fa shi chang	Sewage	2014-04-18	-
C14054404	Chenzhou	Beihu District	qi zuo qin lei pi fa shi chang	Poultry drinking water	2014-04-18	-
C14054405	Chenzhou	Beihu District	qi zuo qin lei pi fa shi chang	Poultry drinking water	2014-04-18	-
C14054406	Chenzhou	Beihu District	qi zuo qin lei pi fa shi chang	Poultry drinking water	2014-04-18	-
C14054407	Chenzhou	Beihu District	qi zuo qin lei pi fa shi chang	Poultry drinking water	2014-04-18	-
C14054408	Chenzhou	Beihu District	qi zuo qin lei pi fa shi chang	Poultry cage	2014-04-18	-
C14054409	Chenzhou	Beihu District	qi zuo qin lei pi fa shi chang	Poultry cage	2014-04-18	-
C14054410	Chenzhou	Beihu District	qi zuo qin lei pi fa shi chang	Poultry feces	2014-04-18	-
C14054411	Chenzhou	Beihu District	qi zuo qin lei pi fa shi chang	Poultry feces	2014-04-18	-
C14054412	Chenzhou	Beihu District	qi zuo qin lei pi fa shi chang	Poultry drinking water	2014-04-18	-
C14054413	Chenzhou	Beihu District	qi zuo qin lei pi fa shi chang	Poultry drinking water	2014-04-18	-
C14054414	Chenzhou	Beihu District	qi zuo qin lei pi fa shi chang	Chopping board	2014-04-17	-
C14054415	Chenzhou	Beihu District	qi zuo qin lei pi fa shi chang	Chopping board	2014-04-17	-
C14054416	Chenzhou	Beihu District	qi zuo qin lei pi fa shi chang	Sewage	2014-04-17	+	-	+	-
C14054417	Chenzhou	Beihu District	qi zuo qin lei pi fa shi chang	Sewage	2014-04-17	+	-	+	-
C14054418	Chenzhou	Beihu District	qi zuo qin lei pi fa shi chang	Poultry drinking water	2014-04-17	-
C14054419	Chenzhou	Beihu District	qi zuo qin lei pi fa shi chang	Poultry drinking water	2014-04-17	-
C14054420	Chenzhou	Beihu District	qi zuo qin lei pi fa shi chang	Poultry cage	2014-04-17	-
C14054421	Chenzhou	Beihu District	qi zuo qin lei pi fa shi chang	Sewage	2014-04-17	-
C14054422	Chenzhou	Beihu District	qi zuo qin lei pi fa shi chang	Poultry drinking water	2014-04-17	-
C14054423	Chenzhou	Beihu District	qi zuo qin lei pi fa shi chang	Poultry cage	2014-04-17	-
C14054424	Chenzhou	Beihu District	qi zuo qin lei pi fa shi chang	Sewage	2014-04-17	-
C14054425	Chenzhou	Beihu District	qi zuo qin lei pi fa shi chang	Poultry drinking water	2014-04-17	+	-	+	-
C14054426	Chenzhou	Beihu District	qi zuo qin lei pi fa shi chang	Poultry cage	2014-04-17	+	-	+	-
C14054427	Chenzhou	Beihu District	qi zuo qin lei pi fa shi chang	Sewage	2014-04-17	+	-	+	-
C14054428	Chenzhou	Beihu District	qi zuo qin lei pi fa shi chang	Poultry drinking water	2014-04-17	-
C14054429	Chenzhou	Beihu District	qi zuo qin lei pi fa shi chang	Poultry cage	2014-04-17	-
C14054430	Chenzhou	Beihu District	qi zuo qin lei pi fa shi chang	Sewage	2014-04-17	-
C14054431	Chenzhou	Beihu District	qi zuo qin lei pi fa shi chang	Poultry drinking water	2014-04-17	-
C14054432	Chenzhou	Beihu District	qi zuo qin lei pi fa shi chang	Poultry cage	2014-04-17	-
C14054433	Chenzhou	Beihu District	qi zuo qin lei pi fa shi chang	Sewage	2014-04-17	-
C14054434	Chenzhou	Beihu District	qi zuo qin lei pi fa shi chang	Poultry drinking water	2014-04-17	-
C14054435	Chenzhou	Beihu District	qi zuo qin lei pi fa shi chang	Poultry cage	2014-04-17	-
C14054436	Chenzhou	Beihu District	qi zuo qin lei pi fa shi chang	Sewage	2014-04-17	+	-	+	-
C14054437	Chenzhou	Beihu District	qi zuo qin lei pi fa shi chang	Poultry drinking water	2014-04-17	-
C14054438	Chenzhou	Beihu District	qi zuo qin lei pi fa shi chang	Poultry cage	2014-04-17	-
C14054439	Chenzhou	Beihu District	qi zuo qin lei pi fa shi chang	Sewage	2014-04-17	-
C14054440	Chenzhou	Beihu District	qi zuo qin lei pi fa shi chang	Poultry drinking water	2014-04-17	-
C14054441	Chenzhou	Beihu District	qi zuo qin lei pi fa shi chang	Poultry cage	2014-04-17	-
C14054442	Chenzhou	Beihu District	qi zuo qin lei pi fa shi chang	Sewage	2014-04-17	-
C14054443	Chenzhou	Beihu District	qi zuo qin lei pi fa shi chang	Poultry drinking water	2014-04-17	-
C14054444	Chenzhou	Beihu District	qi zuo qin lei pi fa shi chang	Poultry cage	2014-04-17	-
C14054445	Chenzhou	Beihu District	qi zuo qin lei pi fa shi chang	Sewage	2014-04-17	-
C14054446	Chenzhou	Beihu District	qi zuo qin lei pi fa shi chang	Poultry drinking water	2014-04-17	-
C14054447	Chenzhou	Beihu District	qi zuo qin lei pi fa shi chang	Poultry cage	2014-04-17	-
C14054448	Chenzhou	Beihu District	qi zuo qin lei pi fa shi chang	Sewage	2014-04-17	-
C14054449	Chenzhou	Beihu District	qi zuo qin lei pi fa shi chang	Poultry drinking water	2014-04-17	-
C14054450	Chenzhou	Beihu District	qi zuo qin lei pi fa shi chang	Poultry cage	2014-04-17	-
C14054451	Chenzhou	Beihu District	qi zuo qin lei pi fa shi chang	Sewage	2014-04-17	-
C14054452	Chenzhou	Beihu District	qi zuo qin lei pi fa shi chang	Poultry drinking water	2014-04-17	-
C14054453	Chenzhou	Beihu District	qi zuo qin lei pi fa shi chang	Poultry cage	2014-04-17	-
C14054454	Chenzhou	Beihu District	qi zuo qin lei pi fa shi chang	Sewage	2014-04-17	-
C14054455	Chenzhou	Beihu District	qi zuo qin lei pi fa shi chang	Poultry drinking water	2014-04-17	-
C14054456	Chenzhou	Beihu District	qi zuo qin lei pi fa shi chang	Poultry cage	2014-04-17	-
C14054457	Chenzhou	Beihu District	qi zuo qin lei pi fa shi chang	Sewage	2014-04-17	-
C14054458	Chenzhou	Beihu District	qi zuo qin lei pi fa shi chang	Poultry drinking water	2014-04-17	-
C14054459	Chenzhou	Beihu District	qi zuo qin lei pi fa shi chang	Poultry cage	2014-04-17	-
C14054460	Chenzhou	Beihu District	qi zuo qin lei pi fa shi chang	Sewage	2014-04-17	-
C14054461	Chenzhou	Beihu District	qi zuo qin lei pi fa shi chang	Poultry drinking water	2014-04-17	-
C14054462	Chenzhou	Beihu District	qi zuo qin lei pi fa shi chang	Poultry cage	2014-04-17	-
C14054463	Chenzhou	Beihu District	qi zuo qin lei pi fa shi chang	Sewage	2014-04-17	-
C14054464	Chenzhou	Beihu District	qi zuo qin lei pi fa shi chang	Poultry drinking water	2014-04-17	-
C14054465	Chenzhou	Beihu District	qi zuo qin lei pi fa shi chang	Poultry cage	2014-04-17	-
C14054467	Chenzhou	Beihu District	qi zuo qin lei pi fa shi chang	Sewage	2014-04-17	-
C14054468	Chenzhou	Beihu District	qi zuo qin lei pi fa shi chang	Poultry drinking water	2014-04-17	-
C14054469	Chenzhou	Jiahe County	hong fa shi chang	Poultry drinking water	2014-04-23	-
C14054470	Chenzhou	Jiahe County	hong fa shi chang	Poultry feces	2014-04-23	-
C14054471	Chenzhou	Jiahe County	hong fa shi chang	Sewage	2014-04-23	-
C14054472	Chenzhou	Jiahe County	zhu er shi chang	Poultry drinking water	2014-04-23	-
C14054473	Chenzhou	Jiahe County	zhu er shi chang	Poultry drinking water	2014-04-23	+	-	+	-
C14054474	Chenzhou	Jiahe County	zhu er shi chang	Poultry drinking water	2014-04-23	-
C14054475	Chenzhou	Suxian District	dong yuan ge nong mao shi chang	Poultry cage	2014-04-24	-
C14054476	Chenzhou	Suxian District	dong yuan ge nong mao shi chang	Chopping board	2014-04-24	-
C14054477	Chenzhou	Suxian District	dong yuan ge nong mao shi chang	Poultry feces	2014-04-24	-
C14054478	Chenzhou	Suxian District	dong yuan ge nong mao shi chang	Poultry cage	2014-04-24	-
C14054479	Chenzhou	Suxian District	dong yuan ge nong mao shi chang	Poultry feces	2014-04-24	-
C14054480	Chenzhou	Suxian District	dong yuan ge nong mao shi chang	Poultry feces	2014-04-24	-
C14054481	Chenzhou	Suxian District	dong yuan ge nong mao shi chang	Poultry cage	2014-04-24	-
C14054482	Chenzhou	Suxian District	su yuan nong mao shi chang	Chopping board	2014-04-24	-
C14054483	Chenzhou	Suxian District	su yuan nong mao shi chang	Poultry feces	2014-04-24	-
C14054484	Chenzhou	Suxian District	su yuan nong mao shi chang	Poultry feces	2014-04-24	-
C14054485	Chenzhou	Suxian District	su yuan nong mao shi chang	Chopping board	2014-04-24	-
C14054486	Chenzhou	Suxian District	su yuan nong mao shi chang	Chopping board	2014-04-24	-
C14054487	Chenzhou	Yongxing County	cheng guan nong mao shi chang	Poultry feces	2014-04-29	-
C14054488	Chenzhou	Yongxing County	cheng guan nong mao shi chang	Poultry cage	2014-04-29	-
C14054489	Chenzhou	Yongxing County	cheng guan nong mao shi chang	Sewage	2014-04-29	+	+	+	-
C14054496	Chenzhou	Zixing City County	zi xing shi xin qu nong mao shi chang	Poultry feces	2014-04-29	-
C14054497	Chenzhou	Zixing City County	zi xing shi xin qu nong mao shi chang	Poultry cage	2014-04-29	+	+	-	-
C14054498	Chenzhou	Zixing City County	zi xing shi xin qu nong mao shi chang	Poultry cage	2014-04-29	+	+	-	-
C14055001	Changsha	Tianxin District	tian xin qu xin yao lu kou cai shi chang	Poultry drinking water	2014-02-08	-
C14055002	Changsha	Tianxin District	tian xin qu xin yao lu kou cai shi chang	Sewage	2014-02-08	-
C14055003	Changsha	Tianxin District	tian xin qu xin yao lu kou cai shi chang	Sewage	2014-02-08	-
C14055005	Changsha	Furong District	zuo rong qu huo xing nong mao shi chang	Poultry drinking water	2014-02-08	+	-	-	-
C14055006	Changsha	Furong District	zuo rong qu huo xing nong mao shi chang	Sewage	2014-02-08	-
C14055007	Changsha	Kaifu District	kai fu qu mao jia qiao qin xu shi chang	Sewage	2014-02-08	-
C14055008	Changsha	Kaifu District	kai fu qu mao jia qiao qin xu shi chang	Sewage	2014-02-08	+	+	-	-
C14055009	Changsha	Kaifu District	kai fu qu mao jia qiao qin xu shi chang	Poultry drinking water	2014-02-08	+	+	-	-
C14055010	Changsha	Kaifu District	kai fu qu mao jia qiao qin xu shi chang	Sewage	2014-02-08	+	+	-	-
C14055011	Changsha	Kaifu District	kai fu qu mao jia qiao qin xu shi chang	Poultry drinking water	2014-02-08	-
C14055012	Changsha	Kaifu District	kai fu qu mao jia qiao qin xu shi chang	Sewage	2014-02-08	-
C14055013	Changsha	Kaifu District	kai fu qu mao jia qiao qin xu shi chang	Sewage	2014-02-08	+	-	-	-
C14055014	Changsha	Yuelu District	yue lu qu ge lin xing cheng cai shi chang	Poultry drinking water	2014-02-08	+	+	-	-
C14055015	Changsha	Yuelu District	yue lu qu ge lin xing cheng cai shi chang	Sewage	2014-02-08	-
C14055016	Changsha	Yuelu District	yue lu qu ge lin xing cheng cai shi chang	Poultry drinking water	2014-02-08	+	-	-	-
C14055017	Changsha	Changsha County	chang sha xian ju zuo nong mao shi chang	Poultry drinking water	2014-02-08	-
C14055018	Changsha	Changsha County	chang sha xian ju zuo nong mao shi chang	Sewage	2014-02-08	+	+	-	-
C14055019	Changsha	Changsha County	chang sha xian ju zuo nong mao shi chang	Poultry drinking water	2014-02-08	+	+	-	-
C14055026	Changsha	Wangcheng County	wang cheng qu tong guan jia yuan cai shi chang	Poultry drinking water	2014-02-10	-
C14055027	Changsha	Wangcheng County	wang cheng qu tong guan jia yuan cai shi chang	Poultry drinking water	2014-02-10	-
C14055028	Changsha	Wangcheng County	wang cheng qu tong guan jia yuan cai shi chang	Sewage	2014-02-10	-
C14055035	Changsha	Liuyang City County	zuo yang shi jie fang lu sheng xian shi chang	Poultry drinking water	2014-02-10	+	+	-	-
C14055036	Changsha	Liuyang City County	zuo yang shi jie fang lu sheng xian shi chang	Poultry drinking water	2014-02-10	-
C14055037	Changsha	Liuyang City County	zuo yang shi jie fang lu sheng xian shi chang	Sewage	2014-02-10	-
C14055038	Changsha	Liuyang City County	zuo yang shi jie fang lu sheng xian shi chang	Sewage	2014-02-10	-
C14055039	Changsha	Liuyang City County	zuo yang shi jie fang lu sheng xian shi chang	Sewage	2014-02-10	+	+	-	-
C14055040	Changsha	Yuhua District	yu hua qu shi ma jia qin shi chang	Poultry drinking water	2014-02-10	-
C14055041	Changsha	Yuhua District	yu hua qu shi ma jia qin shi chang	Sewage	2014-02-10	-
C14055042	Changsha	Yuhua District	yu hua qu shi ma jia qin shi chang	Sewage	2014-02-10	+	+	-	-
C14055043	Changsha	Yuhua District	yu hua qu shi ma jia qin shi chang	Sewage	2014-02-10	+	+	-	-
C14055044	Changsha	Yuhua District	yu hua qu shi ma jia qin shi chang	Poultry drinking water	2014-02-10	-
C14055045	Changsha	Yuhua District	yang jia shan qin xu pi fa shi chang	Poultry drinking water	2014-02-10	-
C14055046	Changsha	Yuhua District	yang jia shan qin xu pi fa shi chang	Sewage	2014-02-10	+	+	-	-
C14055047	Changsha	Yuhua District	yang jia shan qin xu pi fa shi chang	Sewage	2014-02-10	-
C14055048	Changsha	Yuhua District	yang jia shan qin xu pi fa shi chang	Poultry drinking water	2014-02-10	-
C14055049	Changsha	Yuhua District	yang jia shan qin xu pi fa shi chang	Sewage	2014-02-10	-
C14055050	Changsha	Yuelu District	yue lu qu ge lin xing cheng cai shi chang	Sewage	2014-02-12	-
C14055051	Changsha	Yuelu District	yue lu qu ge lin xing cheng cai shi chang	Poultry drinking water	2014-02-12	+	-	-	-
C14055052	Changsha	Yuelu District	yue lu qu ge lin xing cheng cai shi chang	Sewage	2014-02-12	+	-	-	-
C14055053	Changsha	Yuelu District	yue lu qu ge lin xing cheng cai shi chang	Poultry feces	2014-02-12	-
C14055054	Changsha	Yuelu District	yue lu qu ge lin xing cheng cai shi chang	Poultry drinking water	2014-02-12	+	-	-	+
C14055055	Changsha	Yuelu District	yue lu qu ge lin xing cheng cai shi chang	Sewage	2014-02-12	+	+	-	-
C14055056	Changsha	Furong District	zuo rong qu huo xing nong mao shi chang	Sewage	2014-02-12	+	+	-	-
C14055057	Changsha	Furong District	zuo rong qu huo xing nong mao shi chang	Sewage	2014-02-12	-
C14055058	Changsha	Furong District	zuo rong qu huo xing nong mao shi chang	Poultry feces	2014-02-12	+	-	-	-
C14055059	Changsha	Furong District	zuo rong qu huo xing nong mao shi chang	Sewage	2014-02-12	+	+	-	-
C14055060	Changsha	Furong District	zuo rong qu huo xing nong mao shi chang	Sewage	2014-02-12	+	-	-	-
C14055061	Changsha	Changsha County	chang sha xian ju zuo nong mao shi chang	Poultry feces	2014-02-12	-
C14055062	Changsha	Changsha County	chang sha xian ju zuo nong mao shi chang	Poultry feces	2014-02-12	-
C14055063	Changsha	Changsha County	chang sha xian ju zuo nong mao shi chang	Poultry feces	2014-02-12	-
C14055067	Changsha	Tianxin District	tie dao nong mao shi chang	Poultry drinking water	2014-02-24	-
C14055068	Changsha	Tianxin District	tie dao nong mao shi chang	Poultry drinking water	2014-02-24	-
C14055069	Changsha	Tianxin District	tie dao nong mao shi chang	Sewage	2014-02-24	+	-	-	-
C14055070	Changsha	Wangcheng County	gao tang ling jie dao hong wang da shi chang	Poultry drinking water	2014-02-25	-
C14055071	Changsha	Wangcheng County	gao tang ling jie dao hong wang da shi chang	Poultry drinking water	2014-02-25	+	+	-	-
C14055072	Changsha	Wangcheng County	gao tang ling jie dao hong wang da shi chang	Poultry drinking water	2014-02-25	+	+	-	-
C14055075	Changsha	Liuyang City County	zuo yang ji li nong mao shi chang	Poultry drinking water	2014-02-25	+	+	-	-
C14055076	Changsha	Liuyang City County	zuo yang ji li nong mao shi chang	Sewage	2014-02-25	+	+	-	-
C14055079	Changsha	Yuelu District	yue lu qu xiang yi nong mao shi chang	Sewage	2014-02-25	+	+	-	-
C14055080	Changsha	Yuelu District	yue lu qu xiang yi nong mao shi chang	Poultry drinking water	2014-02-25	+	-	-	-
C14055081	Changsha	Yuelu District	yue lu qu xiang yi nong mao shi chang	Sewage	2014-02-25	+	-	-	-
C14055086	Changsha	Ningxiang County	ning xiang shan mu qiao nong mao shi chang	Poultry drinking water	2014-02-25	+	+	-	-
C14055087	Changsha	Ningxiang County	ning xiang shan mu qiao nong mao shi chang	Poultry drinking water	2014-02-25	-
C14055088	Changsha	Furong District	zuo rong qu huo ju zhong xin nong mao shi	Sewage	2014-02-25	+	+	-	-
C14055089	Changsha	Furong District	zuo rong qu huo ju zhong xin nong mao shi	Poultry drinking water	2014-02-25	+	+	-	-
C14055090	Changsha	Furong District	zuo rong qu huo ju zhong xin nong mao shi	Poultry drinking water	2014-02-25	+	+	-	-
C14055091	Changsha	Kaifu District	kai fu qu sha hu qiao shi chang	Sewage	2014-02-25	+	-	-	-
C14055092	Changsha	Kaifu District	kai fu qu sha hu qiao shi chang	Poultry drinking water	2014-02-25	+	+	-	-
C14055093	Changsha	Kaifu District	kai fu qu sha hu qiao shi chang	Poultry drinking water	2014-02-25	+	+	-	-
C14055094	Changsha	Kaifu District	kai fu qu sha hu qiao shi chang	Poultry drinking water	2014-02-25	+	-	-	+
C14055095	Changsha	Kaifu District	kai fu qu sha hu qiao shi chang	Poultry drinking water	2014-02-25	+	-	-	+
C14055096	Changsha	Kaifu District	kai fu qu sha hu qiao shi chang	Poultry drinking water	2014-02-25	+	+	-	-
C14055097	Changsha	Kaifu District	kai fu qu mao jia qiao qin xu shi chang	Poultry drinking water	2014-03-10	-
C14055098	Changsha	Kaifu District	kai fu qu mao jia qiao qin xu shi chang	Poultry drinking water	2014-03-10	+	-	-	-
C14055099	Changsha	Kaifu District	kai fu qu mao jia qiao qin xu shi chang	Poultry drinking water	2014-03-10	-
C14055100	Changsha	Kaifu District	kai fu qu mao jia qiao qin xu shi chang	Poultry drinking water	2014-03-10	+	-	-	-
C14055101	Changsha	Kaifu District	kai fu qu mao jia qiao qin xu shi chang	Poultry drinking water	2014-03-10	-
C14055102	Changsha	Kaifu District	kai fu qu mao jia qiao qin xu shi chang	Sewage	2014-03-10	-
C14055103	Changsha	Kaifu District	kai fu qu mao jia qiao qin xu shi chang	Poultry drinking water	2014-03-10	-
C14055104	Changsha	Yuelu District	wang yue hu sheng xian shi chang	Sewage	2014-03-10	-
C14055105	Changsha	Yuelu District	wang yue hu sheng xian shi chang	Poultry drinking water	2014-03-10	-
C14055106	Changsha	Yuelu District	wang yue hu sheng xian shi chang	Poultry drinking water	2014-03-10	+	+	-	-
C14055107	Changsha	Yuhua District	yu hua qu shi ma jia qin shi chang	Sewage	2014-03-10	+	+	-	-
C14055108	Changsha	Yuhua District	yu hua qu shi ma jia qin shi chang	Poultry drinking water	2014-03-10	+	+	-	-
C14055109	Changsha	Yuhua District	yu hua qu shi ma jia qin shi chang	Poultry feces	2014-03-10	+	+	-	-
C14055110	Changsha	Yuhua District	yu hua qu shi ma jia qin shi chang	Sewage	2014-03-10	+	+	-	-
C14055111	Changsha	Yuhua District	yu hua qu shi ma jia qin shi chang	Poultry drinking water	2014-03-10	-
C14055112	Changsha	Yuhua District	yang jia shan qin xu pi fa shi chang	Poultry drinking water	2014-03-11	+	+	-	-
C14055113	Changsha	Yuhua District	yang jia shan qin xu pi fa shi chang	Sewage	2014-03-11	+	+	-	-
C14055114	Changsha	Yuhua District	yang jia shan qin xu pi fa shi chang	Sewage	2014-03-11	+	-	-	-
C14055115	Changsha	Yuhua District	yang jia shan qin xu pi fa shi chang	Poultry drinking water	2014-03-11	+	+	-	-
C14055116	Changsha	Yuhua District	yang jia shan qin xu pi fa shi chang	Sewage	2014-03-11	+	+	-	-
C14055121	Changsha	Ningxiang County	ning xiang shan mu qiao nong mao shi chang	Poultry drinking water	2014-03-11	+	+	-	-
C14055122	Changsha	Ningxiang County	ning xiang shan mu qiao nong mao shi chang	Poultry drinking water	2014-03-11	+	+	-	-
C14055126	Changsha	Wangcheng County	gao tang ling jie dao hong wang da shi chang	Poultry drinking water	2014-03-11	+	+	-	-
C14055127	Changsha	Wangcheng County	gao tang ling jie dao hong wang da shi chang	Poultry drinking water	2014-03-11	-
C14055128	Changsha	Wangcheng County	wang cheng qu tong guan jia yuan cai shi chang	Sewage	2014-03-11	-
C14055129	Changsha	Wangcheng County	wang cheng qu tong guan jia yuan cai shi chang	Sewage	2014-03-11	-
C14055133	Changsha	Liuyang City County	zuo yang shi shu cai pi fa shi chang	Poultry drinking water	2014-03-11	-
C14055134	Changsha	Liuyang City County	zuo yang shi shu cai pi fa shi chang	Sewage	2014-03-11	+	+	-	-
C14055135	Changsha	Liuyang City County	zuo yang shi shu cai pi fa shi chang	Poultry drinking water	2014-03-11	+	+	-	-
C14055136	Changsha	Liuyang City County	zuo yang shi shu cai pi fa shi chang	Sewage	2014-03-11	+	+	-	-
C14055137	Changsha	Tianxin District	qing yuan nong mao shi chang	Poultry drinking water	2014-03-12	+	+	-	-
C14055138	Changsha	Tianxin District	qing yuan nong mao shi chang	Sewage	2014-03-12	+	+	-	-
C14055143	Changsha	Ningxiang County	ning xiang shan mu qiao nong mao shi chang	Poultry drinking water	2014-03-24	-
C14055144	Changsha	Ningxiang County	ning xiang shan mu qiao nong mao shi chang	Poultry drinking water	2014-03-24	-
C14055147	Changsha	Ningxiang County	ning xiang shan mu qiao nong mao shi chang	Poultry drinking water	2014-04-02	+	-	-	-
C14055148	Changsha	Ningxiang County	ning xiang shan mu qiao nong mao shi chang	Poultry drinking water	2014-04-02	-
C14055149	Changsha	Ningxiang County	ning xiang shan mu qiao nong mao shi chang	Poultry drinking water	2014-04-02	-
C14055150	Changsha	Ningxiang County	ning xiang shan mu qiao nong mao shi chang	Poultry drinking water	2014-04-02	+	+	-	-
C14055151	Changsha	Changsha County	chang sha xian ju zuo nong mao shi chang	Sewage	2014-04-02	-
C14055152	Changsha	Changsha County	chang sha xian ju zuo nong mao shi chang	Sewage	2014-04-02	+	+	-	-
C14055153	Changsha	Changsha County	chang sha xian ju zuo nong mao shi chang	Sewage	2014-04-02	+	+	-	-
C14055154	Changsha	Changsha County	chang sha xian ju zuo nong mao shi chang	Poultry drinking water	2014-04-02	+	-	-	-
C14055155	Changsha	Tianxin District	tian xin qu xin tian nong mao shi chang	Poultry drinking water	2014-04-03	+	+	+	-
C14055156	Changsha	Tianxin District	tian xin qu xin tian nong mao shi chang	Poultry drinking water	2014-04-03	+	+	+	-
C14055157	Changsha	Tianxin District	tian xin qu xin tian nong mao shi chang	Sewage	2014-04-03	+	+	+	-
C14055158	Changsha	Liuyang City County	zuo yang shi gong jia qiao nong mao shi chang	Poultry drinking water	2014-04-03	-
C14055159	Changsha	Liuyang City County	zuo yang shi gong jia qiao nong mao shi chang	Sewage	2014-04-03	+	-	-	-
C14055160	Changsha	Liuyang City County	zuo yang shi gong jia qiao nong mao shi chang	Poultry drinking water	2014-04-03	+	+	+	-
C14055161	Changsha	Liuyang City County	zuo yang shi gong jia qiao nong mao shi chang	Sewage	2014-04-03	+	+	+	-
C14055162	Changsha	Liuyang City County	zuo yang shi gong jia qiao nong mao shi chang	Poultry drinking water	2014-04-03	-
C14055163	Changsha	Liuyang City County	zuo yang shi gong jia qiao nong mao shi chang	Sewage	2014-04-03	+	-	+	-
C14055164	Changsha	Kaifu District	kai fu qu mao jia qiao qin xu shi chang	Poultry drinking water	2014-04-03	+	-	+	-
C14055165	Changsha	Kaifu District	kai fu qu mao jia qiao qin xu shi chang	Sewage	2014-04-03	-
C14055166	Changsha	Kaifu District	kai fu qu mao jia qiao qin xu shi chang	Poultry drinking water	2014-04-03	-
C14055167	Changsha	Kaifu District	kai fu qu mao jia qiao qin xu shi chang	Sewage	2014-04-03	+	+	-	-
C14055168	Changsha	Kaifu District	kai fu qu mao jia qiao qin xu shi chang	Sewage	2014-04-03	+	+	-	-
C14055169	Changsha	Kaifu District	kai fu qu mao jia qiao qin xu shi chang	Poultry drinking water	2014-04-03	+	-	-	-
C14055170	Changsha	Kaifu District	kai fu qu mao jia qiao qin xu shi chang	Sewage	2014-04-03	+	+	-	-
C14055171	Changsha	Kaifu District	kai fu qu mao jia qiao qin xu shi chang	Poultry drinking water	2014-04-03	-
C14055172	Changsha	Kaifu District	kai fu qu mao jia qiao qin xu shi chang	Sewage	2014-04-03	-
C14055173	Changsha	Kaifu District	kai fu qu mao jia qiao qin xu shi chang	Poultry drinking water	2014-04-03	-
C14055174	Changsha	Kaifu District	kai fu qu mao jia qiao qin xu shi chang	Poultry drinking water	2014-04-03	-
C14055175	Changsha	Kaifu District	kai fu qu mao jia qiao qin xu shi chang	Sewage	2014-04-03	+	+	-	-
C14055176	Changsha	Kaifu District	kai fu qu mao jia qiao qin xu shi chang	Sewage	2014-04-03	-
C14055177	Changsha	Kaifu District	kai fu qu mao jia qiao qin xu shi chang	Poultry drinking water	2014-04-03	-
C14055178	Changsha	Wangcheng County	wang cheng qu qiao kou shang mao cheng	Poultry drinking water	2014-04-02	+	+	-	-
C14055179	Changsha	Wangcheng County	wang cheng qu qiao kou shang mao cheng	Poultry drinking water	2014-04-02	-
C14055180	Changsha	Wangcheng County	wang cheng qu qiao kou shang mao cheng	Poultry drinking water	2014-04-02	-
C14055181	Changsha	Furong District	zuo rong qu huo ju er pian nong mao shi	Poultry drinking water	2014-04-04	+	-	+	-
C14055182	Changsha	Furong District	zuo rong qu huo ju er pian nong mao shi	Sewage	2014-04-04	+	-	+	-
C14055183	Changsha	Furong District	zuo rong qu huo ju er pian nong mao shi	Sewage	2014-04-04	+	-	+	-
C14055184	Changsha	Yuelu District	yue lu qu ge lin xing cheng cai shi chang	Sewage	2014-04-04	+	-	-	-
C14055185	Changsha	Yuelu District	yue lu qu ge lin xing cheng cai shi chang	Poultry drinking water	2014-04-04	+	-	-	-
C14055186	Changsha	Yuelu District	yue lu qu ge lin xing cheng cai shi chang	Poultry drinking water	2014-04-04	+	-	-	-
C14055187	Changsha	Yuhua District	yu hua qu shi ma jia qin shi chang	Sewage	2014-04-02	-
C14055188	Changsha	Yuhua District	yu hua qu shi ma jia qin shi chang	Poultry drinking water	2014-04-02	-
C14055189	Changsha	Yuhua District	yu hua qu shi ma jia qin shi chang	Sewage	2014-04-02	+	-	+	-
C14055190	Changsha	Yuhua District	yu hua qu shi ma jia qin shi chang	Sewage	2014-04-02	+	+	-	-
C14055191	Changsha	Yuhua District	yu hua qu shi ma jia qin shi chang	Sewage	2014-04-02	+	-	-	-
C14055192	Changsha	Yuhua District	yang jia shan qin xu pi fa shi chang	Poultry drinking water	2014-04-04	-
C14055193	Changsha	Yuhua District	yang jia shan qin xu pi fa shi chang	Sewage	2014-04-04	+	-	-	-
C14055194	Changsha	Yuhua District	yang jia shan qin xu pi fa shi chang	Sewage	2014-04-04	+	-	-	-
C14055195	Changsha	Yuhua District	yang jia shan qin xu pi fa shi chang	Poultry drinking water	2014-04-04	+	-	-	-
C14055196	Changsha	Yuhua District	yang jia shan qin xu pi fa shi chang	Sewage	2014-04-04	+	+	-	-
C14055197	Changsha	Liuyang City County	zuo yang shi de sheng qin xu pi fa shi	Poultry drinking water	2014-04-14	-
C14055198	Changsha	Liuyang City County	zuo yang shi de sheng qin xu pi fa shi	Poultry drinking water	2014-04-14	+	-	+	-
C14055199	Changsha	Liuyang City County	zuo yang shi de sheng qin xu pi fa shi	Poultry drinking water	2014-04-14	-
C14055200	Changsha	Liuyang City County	zuo yang shi de sheng qin xu pi fa shi	Sewage	2014-04-14	-
C14055201	Changsha	Liuyang City County	zuo yang shi de sheng qin xu pi fa shi	Poultry cage	2014-04-14	-
C14055202	Changsha	Liuyang City County	zuo yang shi de sheng qin xu pi fa shi	Poultry cage	2014-04-14	+	-	-	-
C14055203	Changsha	Liuyang City County	zuo yang ji li nong mao shi chang	Poultry drinking water	2014-04-14	+	-	+	-
C14055204	Changsha	Liuyang City County	zuo yang ji li nong mao shi chang	Sewage	2014-04-14	+	-	+	-
C14055205	Changsha	Liuyang City County	zuo yang ji li nong mao shi chang	Chopping board	2014-04-14	+	-	-	-
C14055206	Changsha	Liuyang City County	zuo yang ji li nong mao shi chang	Poultry drinking water	2014-04-14	+	-	+	+
C14055207	Changsha	Liuyang City County	zuo yang ji li nong mao shi chang	Sewage	2014-04-14	+	-	+	-
C14055208	Changsha	Liuyang City County	zuo yang ji li nong mao shi chang	Chopping board	2014-04-14	+	+	-	-
C14055209	Changsha	Liuyang City County	zuo yang ji li nong mao shi chang	Sewage	2014-04-14	-
C14055210	Changsha	Liuyang City County	zuo yang ji li nong mao shi chang	Chopping board	2014-04-14	+	-	+	-
C14055211	Changsha	Liuyang City County	zuo yang ji li nong mao shi chang	Poultry drinking water	2014-04-14	-
C14055212	Changsha	Kaifu District	kai fu qu mao jia qiao qin xu shi chang	Poultry drinking water	2014-04-15	-
C14055213	Changsha	Kaifu District	kai fu qu mao jia qiao qin xu shi chang	Poultry drinking water	2014-04-15	+	+	-	-
C14055214	Changsha	Kaifu District	kai fu qu mao jia qiao qin xu shi chang	Poultry drinking water	2014-04-15	-
C14055215	Changsha	Kaifu District	kai fu qu mao jia qiao qin xu shi chang	Sewage	2014-04-15	+	+	-	-
C14055216	Changsha	Kaifu District	kai fu qu mao jia qiao qin xu shi chang	Sewage	2014-04-15	+	-	-	-
C14055217	Changsha	Kaifu District	kai fu qu mao jia qiao qin xu shi chang	Sewage	2014-04-15	-
C14055218	Changsha	Kaifu District	kai fu qu mao jia qiao qin xu shi chang	Sewage	2014-04-15	+	+	-	-
C14055219	Changsha	Yuelu District	yue lu qu yin pen ling sheng xian shi chang	Poultry drinking water	2014-04-15	+	-	+	-
C14055220	Changsha	Yuelu District	yue lu qu yin pen ling sheng xian shi chang	Poultry drinking water	2014-04-15	+	-	+	-
C14055221	Changsha	Yuelu District	yue lu qu yin pen ling sheng xian shi chang	Sewage	2014-04-15	+	-	+	-
C14055222	Changsha	Tianxin District	tian xin qu xin tian nong mao shi chang	Poultry drinking water	2014-04-15	+	+	-	-
C14055223	Changsha	Tianxin District	tian xin qu xin tian nong mao shi chang	Sewage	2014-04-15	+	+	-	-
C14055224	Changsha	Tianxin District	tian xin qu xin tian nong mao shi chang	Sewage	2014-04-15	+	+	-	-
C14055225	Changsha	Tianxin District	tian xin qu xin tian nong mao shi chang	Poultry drinking water	2014-04-15	+	-	+	-
C14055226	Changsha	Tianxin District	tian xin qu xin tian nong mao shi chang	Sewage	2014-04-15	+	-	-	-
C14055227	Changsha	Tianxin District	tian xin qu xin tian nong mao shi chang	Sewage	2014-04-15	+	-	-	-
C14055228	Changsha	Tianxin District	tian xin qu xin tian nong mao shi chang	Poultry drinking water	2014-04-15	+	-	-	-
C14055229	Changsha	Tianxin District	tian xin qu xin tian nong mao shi chang	Sewage	2014-04-15	-
C14055230	Changsha	Tianxin District	tian xin qu xin tian nong mao shi chang	Sewage	2014-04-15	+	-	-	-
C14055231	Changsha	Tianxin District	tian xin qu xin yao lu kou cai shi chang	Poultry drinking water	2014-04-15	+	+	-	-
C14055232	Changsha	Tianxin District	tian xin qu xin yao lu kou cai shi chang	Sewage	2014-04-15	+	+	-	-
C14055233	Changsha	Tianxin District	tian xin qu xin yao lu kou cai shi chang	Sewage	2014-04-15	+	+	-	-
C14055234	Changsha	Tianxin District	qing yuan nong mao shi chang	Poultry drinking water	2014-04-15	+	+	-	-
C14055235	Changsha	Tianxin District	qing yuan nong mao shi chang	Sewage	2014-04-15	+	+	-	-
C14055236	Changsha	Tianxin District	qing yuan nong mao shi chang	Sewage	2014-04-15	+	+	+	-
C14055237	Changsha	Ningxiang County	ning xiang xian hui tang zhen cai shi chang	Sewage	2014-04-14	-
C14055238	Changsha	Ningxiang County	ning xiang xian hui tang zhen cai shi chang	Sewage	2014-04-14	-
C14055239	Changsha	Ningxiang County	ning xiang xian hui tang zhen cai shi chang	Sewage	2014-04-14	-
C14055240	Changsha	Ningxiang County	ning xiang xian huang cai shi chang	Poultry drinking water	2014-04-14	-
C14055241	Changsha	Ningxiang County	ning xiang xian huang cai shi chang	Sewage	2014-04-14	-
C14055242	Changsha	Ningxiang County	ning xiang xian huang cai shi chang	Poultry drinking water	2014-04-14	-
C14055243	Changsha	Furong District	zuo rong qu yin gang nong mao shi chang	Sewage	2014-04-15	+	+	+	-
C14055244	Changsha	Furong District	zuo rong qu yin gang nong mao shi chang	Poultry drinking water	2014-04-15	+	+	+	-
C14055245	Changsha	Furong District	zuo rong qu yin gang nong mao shi chang	Poultry drinking water	2014-04-15	-
C14055246	Changsha	Changsha County	chang sha xian jin jing shi chang	Poultry drinking water	2014-04-21	+	-	+	-
C14055247	Changsha	Changsha County	chang sha xian jin jing shi chang	Sewage	2014-04-21	-
C14055248	Changsha	Changsha County	chang sha xian jin jing shi chang	Poultry drinking water	2014-04-21	-
C14055249	Changsha	Changsha County	chang sha xian jin jing shi chang	Sewage	2014-04-21	-
C14055250	Changsha	Changsha County	chang sha xian quan tang shi chang	Poultry drinking water	2014-04-21	+	-	+	-
C14055251	Changsha	Changsha County	chang sha xian quan tang shi chang	Sewage	2014-04-21	+	-	-	-
C14055252	Changsha	Changsha County	chang sha xian quan tang shi chang	Poultry drinking water	2014-04-21	+	-	-	-
C14055253	Changsha	Changsha County	chang sha xian quan tang shi chang	Sewage	2014-04-21	-
C14056021	Zhuzhou	Hetang District	bai yun nong mao shi chang	Sewage	2014-02-10	+	+	-	-
C14056022	Zhuzhou	Hetang District	bai yun nong mao shi chang	Poultry feces	2014-02-10	+	-	-	-
C14056023	Zhuzhou	Hetang District	bai yun nong mao shi chang	Chopping board	2014-02-10	+	+	-	-
C14056024	Zhuzhou	Lusong District	man jiang hong nong mao shi chang	Sewage	2014-02-11	+	+	-	-
C14056025	Zhuzhou	Lusong District	man jiang hong nong mao shi chang	Sewage	2014-02-11	+	+	-	-
C14056026	Zhuzhou	Lusong District	man jiang hong nong mao shi chang	Chopping board	2014-02-11	+	+	+	-
C14056027	Zhuzhou	Shifeng District	xiang dong nong mao shi chang	Poultry cage	2014-02-10	+	+	-	-
C14056028	Zhuzhou	Shifeng District	xiang dong nong mao shi chang	Sewage	2014-02-10	+	+	-	-
C14056029	Zhuzhou	Shifeng District	xiang dong nong mao shi chang	Sewage	2014-02-10	+	+	-	-
C14056030	Zhuzhou	Tianyuan District	yao hua nong mao shi chang	Sewage	2014-02-10	+	+	-	-
C14056031	Zhuzhou	Tianyuan District	yao hua nong mao shi chang	Sewage	2014-02-10	+	+	-	-
C14056032	Zhuzhou	Tianyuan District	yao hua nong mao shi chang	Chopping board	2014-02-10	+	+	-	-
C14056033	Zhuzhou	Zhuzhou County	lu kou zhen xiang yang nong mao shi chang	Poultry drinking water	2014-02-11	+	+	-	-
C14056034	Zhuzhou	Zhuzhou County	lu kou zhen xiang yang nong mao shi chang	Sewage	2014-02-11	+	-	+	-
C14056035	Zhuzhou	Zhuzhou County	lu kou zhen xiang yang nong mao shi chang	Chopping board	2014-02-11	-
C14056036	Zhuzhou	You County	xiang dong nong mao shi chang	Chopping board	2014-02-10	+	+	-	-
C14056037	Zhuzhou	You County	xiang dong nong mao shi chang	Sewage	2014-02-10	+	+	-	-
C14056038	Zhuzhou	You County	xiang dong nong mao shi chang	Sewage	2014-02-10	+	+	-	-
C14056039	Zhuzhou	Chaling County	cha ling xian zhong xin nong mao shi chang	Sewage	2014-02-10	-
C14056040	Zhuzhou	Chaling County	cheng xi nong mao shi chang	Sewage	2014-02-10	-
C14056045	Zhuzhou	Liling City County	tai yi shi chang	Sewage	2014-02-10	+	-	-	-
C14056046	Zhuzhou	Liling City County	tai yi shi chang	Chopping board	2014-02-10	+	+	-	-
C14056047	Zhuzhou	Liling City County	tai yi shi chang	Sewage	2014-02-10	+	-	-	-
C14056048	Zhuzhou	Zhuzhou County	lu kou zhen xiang yang nong mao shi chang	Sewage	2014-02-11	-
C14056049	Zhuzhou	Zhuzhou County	lu kou zhen xiang yang nong mao shi chang	Poultry drinking water	2014-02-11	+	-	-	-
C14056050	Zhuzhou	Zhuzhou County	lu kou zhen xiang yang nong mao shi chang	Chopping board	2014-02-11	+	-	-	-
C14056061	Zhuzhou	Hetang District	zuo jia wan shi chang	Poultry drinking water	2014-02-24	+	+	-	-
C14056062	Zhuzhou	Hetang District	zuo jia wan shi chang	Sewage	2014-02-24	-
C14056063	Zhuzhou	Hetang District	zuo jia wan shi chang	Poultry drinking water	2014-02-24	+	+	-	-
C14056064	Zhuzhou	Lusong District	zhong xin nong mao shi chang	Poultry drinking water	2014-02-24	-
C14056065	Zhuzhou	Lusong District	zhong xin nong mao shi chang	Poultry feces	2014-02-24	+	+	-	-
C14056066	Zhuzhou	Lusong District	zhong xin nong mao shi chang	Sewage	2014-02-24	-
C14056067	Zhuzhou	Shifeng District	tong luo wan nong mao shi chang	Sewage	2014-02-24	+	+	-	-
C14056068	Zhuzhou	Shifeng District	tong luo wan nong mao shi chang	Poultry feces	2014-02-24	+	+	-	-
C14056069	Zhuzhou	Shifeng District	tong luo wan nong mao shi chang	Poultry drinking water	2014-02-24	-
C14056070	Zhuzhou	Tianyuan District	tian yuan qu nong mao shi chang	Sewage	2014-02-24	+	+	-	-
C14056071	Zhuzhou	Tianyuan District	tian yuan qu nong mao shi chang	Poultry drinking water	2014-02-24	+	+	-	-
C14056072	Zhuzhou	Tianyuan District	tian yuan qu nong mao shi chang	Sewage	2014-02-24	+	+	-	-
C14056073	Zhuzhou	Zhuzhou County	lu kou zhen xiang yang nong mao shi chang	Poultry drinking water	2014-02-24	-
C14056074	Zhuzhou	Zhuzhou County	lu kou zhen xiang yang nong mao shi chang	Sewage	2014-02-24	-
C14056075	Zhuzhou	Zhuzhou County	lu kou zhen xiang yang nong mao shi chang	Poultry feces	2014-02-24	-
C14056076	Zhuzhou	You County	xiang dong nong mao shi chang	Sewage	2014-02-24	+	+	-	-
C14056077	Zhuzhou	You County	xiang dong nong mao shi chang	Poultry drinking water	2014-02-24	+	+	-	-
C14056078	Zhuzhou	You County	xiang dong nong mao shi chang	Chopping board	2014-02-24	+	-	-	-
C14056080	Zhuzhou	Chaling County	cheng xi nong mao shi chang	Poultry drinking water	2014-02-24	-
C14056081	Zhuzhou	Chaling County	cha ling xian zhong xin nong mao shi chang	Poultry feces	2014-02-24	-
C14056085	Zhuzhou	Liling City County	tai yi shi chang	Sewage	2014-02-24	+	-	-	-
C14056086	Zhuzhou	Liling City County	tai yi shi chang	Sewage	2014-02-24	+	-	-	-
C14056087	Zhuzhou	Liling City County	tai yi shi chang	Poultry drinking water	2014-02-24	+	-	-	-
C14056088	Zhuzhou	Hetang District	zuo jia wan shi chang	Sewage	2014-02-24	-
C14056091	Zhuzhou	Shifeng District	wen shi tu ji te yue jing xiao dian	Poultry feces	2014-02-24	-
C14056092	Zhuzhou	Shifeng District	wen shi tu ji te yue jing xiao dian	Poultry drinking water	2014-02-24	-
C14056093	Zhuzhou	Shifeng District	bing ji han jiang tu ji	Poultry feces	2014-02-24	-
C14056094	Zhuzhou	Shifeng District	bing ji han jiang tu ji	Poultry drinking water	2014-02-24	-
C14056095	Zhuzhou	Shifeng District	xiao li jia qin pi fa	Poultry feces	2014-02-24	+	-	-	-
C14056096	Zhuzhou	Shifeng District	xiao li jia qin pi fa	Poultry drinking water	2014-02-24	+	-	-	-
C14056108	Zhuzhou	Hetang District	cai shi chang	Sewage	2014-03-10	+	-	+	-
C14056109	Zhuzhou	Hetang District	cai shi chang	Poultry drinking water	2014-03-10	+	+	-	-
C14056110	Zhuzhou	Hetang District	cai shi chang	Poultry feces	2014-03-10	+	+	-	-
C14056111	Zhuzhou	Lusong District	qi ji nong mao shi chang	Poultry drinking water	2014-03-10	-
C14056112	Zhuzhou	Lusong District	qi ji nong mao shi chang	Sewage	2014-03-10	+	+	-	-
C14056113	Zhuzhou	Lusong District	qi ji nong mao shi chang	Poultry feces	2014-03-10	-
C14056114	Zhuzhou	Shifeng District	zuo zuo leng ku	Sewage	2014-03-10	-
C14056115	Zhuzhou	Shifeng District	zuo zuo leng ku	Poultry drinking water	2014-03-10	-
C14056118	Zhuzhou	Tianyuan District	tian yuan qu nong mao shi chang	Sewage	2014-03-10	+	+	-	-
C14056119	Zhuzhou	Tianyuan District	tian yuan qu nong mao shi chang	Sewage	2014-03-10	+	+	-	-
C14056120	Zhuzhou	Tianyuan District	tian yuan qu nong mao shi chang	Sewage	2014-03-10	+	+	-	-
C14056121	Zhuzhou	Tianyuan District	tian yuan qu nong mao shi chang	Poultry feces	2014-03-10	+	+	-	-
C14056122	Zhuzhou	Shifeng District	ma wu jia qin pi fa	Poultry feces	2014-03-10	-
C14056123	Zhuzhou	Shifeng District	li min pi fa dian	Poultry drinking water	2014-03-10	-
C14056124	Zhuzhou	Shifeng District	li min pi fa dian	Poultry feces	2014-03-10	-
C14056125	Zhuzhou	Shifeng District	li min pi fa dian	Poultry drinking water	2014-03-10	+	-	+	-
C14056126	Zhuzhou	Shifeng District	li min pi fa dian	Poultry feces	2014-03-10	-
C14056127	Zhuzhou	Shifeng District	ai hua jia qin pi fa bu	Poultry drinking water	2014-03-10	-
C14056128	Zhuzhou	Shifeng District	ai hua jia qin pi fa bu	Poultry feces	2014-03-10	-
C14056129	Zhuzhou	Shifeng District	xiao li jia qin pi fa	Poultry feces	2014-03-10	+	+	-	-
C14056130	Zhuzhou	Hetang District	cai shi chang	Poultry feces	2014-03-10	+	+	-	-
C14056131	Zhuzhou	Hetang District	cai shi chang	Sewage	2014-03-10	+	+	-	-
C14056132	Zhuzhou	Hetang District	cai shi chang	Poultry drinking water	2014-03-10	+	+	-	-
C14056133	Zhuzhou	Zhuzhou County	lu kou zhen xiang yang nong mao shi chang	Poultry drinking water	2014-03-10	+	+	-	-
C14056134	Zhuzhou	Zhuzhou County	lu kou zhen xiang yang nong mao shi chang	Sewage	2014-03-10	+	+	-	-
C14056135	Zhuzhou	Zhuzhou County	lu kou zhen xiang yang nong mao shi chang	Poultry feces	2014-03-10	+	+	-	-
C14056136	Zhuzhou	Liling City County	tai yi shi chang	Poultry drinking water	2014-03-11	+	+	-	-
C14056137	Zhuzhou	Liling City County	tai yi shi chang	Poultry drinking water	2014-03-11	+	+	-	-
C14056138	Zhuzhou	Liling City County	tai yi shi chang	Sewage	2014-03-11	+	+	-	-
C14056139	Zhuzhou	Chaling County	cha ling xian zhong xin nong mao shi chang	Poultry feces	2014-03-11	-
C14056140	Zhuzhou	You County	hai kang nong mao shi chang	Poultry feces	2014-03-11	+	+	-	-
C14056141	Zhuzhou	You County	hai kang nong mao shi chang	Poultry drinking water	2014-03-11	-
C14056142	Zhuzhou	You County	hai kang nong mao shi chang	Sewage	2014-03-11	+	+	-	-
C14056143	Zhuzhou	Yanling County	yan ling xian nong mao shi chang	Sewage	2014-03-11	-
C14056144	Zhuzhou	Yanling County	yan ling xian nong mao shi chang	Chopping board	2014-03-11	-
C14056145	Zhuzhou	Yanling County	yan ling xian nong mao shi chang	Chopping board	2014-03-11	-
C14056146	Zhuzhou	Yanling County	yan ling xian nong mao shi chang	Chopping board	2014-03-11	-
C14056147	Zhuzhou	Yanling County	yan ling xian nong mao shi chang	Chopping board	2014-03-11	-
C14056148	Zhuzhou	Shifeng District	ma wu jia qin pi fa	Poultry feces	2014-03-24	-
C14056149	Zhuzhou	Shifeng District	ma wu jia qin pi fa	Poultry drinking water	2014-03-24	-
C14056150	Zhuzhou	Shifeng District	ai hua jia qin pi fa bu	Poultry feces	2014-03-24	-
C14056151	Zhuzhou	Shifeng District	ai hua jia qin pi fa bu	Poultry drinking water	2014-03-24	-
C14056154	Zhuzhou	Shifeng District	jiu yuan shi chang	Poultry feces	2014-03-24	-
C14056155	Zhuzhou	Shifeng District	jiu yuan shi chang	Sewage	2014-03-24	+	+	-	-
C14056156	Zhuzhou	Shifeng District	jiu yuan shi chang	Poultry feces	2014-03-24	-
C14056161	Zhuzhou	Hetang District	gui hua ban shi chu shi chang	Poultry drinking water	2014-03-24	+	-	+	-
C14056162	Zhuzhou	Hetang District	gui hua ban shi chu shi chang	Poultry feces	2014-03-24	+	+	+	-
C14056163	Zhuzhou	Hetang District	gui hua ban shi chu shi chang	Poultry drinking water	2014-03-24	+	-	+	-
C14056164	Zhuzhou	Hetang District	gui hua ban shi chu shi chang	Poultry drinking water	2014-03-24	+	+	+	-
C14056165	Zhuzhou	Zhuzhou County	lu kou zhen xiang yang nong mao shi chang	Poultry drinking water	2014-03-24	-
C14056166	Zhuzhou	Zhuzhou County	lu kou zhen xiang yang nong mao shi chang	Sewage	2014-03-24	+	-	+	-
C14056167	Zhuzhou	Zhuzhou County	lu kou zhen xiang yang nong mao shi chang	Poultry feces	2014-03-24	+	-	+	-
C14056168	Zhuzhou	Liling City County	tai yi shi chang	Sewage	2014-03-24	+	+	-	-
C14056169	Zhuzhou	Liling City County	tai yi shi chang	Sewage	2014-03-24	+	+	-	-
C14056170	Zhuzhou	Liling City County	tai yi shi chang	Poultry drinking water	2014-03-24	-
C14056171	Zhuzhou	Tianyuan District	tian yuan qu nong mao shi chang	Sewage	2014-03-24	+	+	+	-
C14056172	Zhuzhou	Tianyuan District	tian yuan qu nong mao shi chang	Poultry feces	2014-03-24	+	+	+	-
C14056173	Zhuzhou	Tianyuan District	tian yuan qu nong mao shi chang	Sewage	2014-03-24	+	+	-	-
C14056174	Zhuzhou	Lusong District	he jia tu nong mao shi chang	Sewage	2014-03-24	+	+	-	-
C14056175	Zhuzhou	Lusong District	he jia tu nong mao shi chang	Poultry drinking water	2014-03-24	+	+	-	-
C14056176	Zhuzhou	Lusong District	he jia tu nong mao shi chang	Poultry feces	2014-03-24	+	+	-	-
C14056177	Zhuzhou	You County	hai kang nong mao shi chang	Sewage	2014-03-24	+	+	+	-
C14056178	Zhuzhou	You County	hai kang nong mao shi chang	Poultry drinking water	2014-03-24	+	+	-	-
C14056179	Zhuzhou	You County	hai kang nong mao shi chang	Poultry feces	2014-03-24	-
C14056183	Zhuzhou	Chaling County	cha ling xian zhong xin nong mao shi chang	Poultry feces	2014-03-24	-
C14056184	Zhuzhou	Chaling County	cha ling xian zhong xin nong mao shi chang	Sewage	2014-03-24	-
C14056185	Zhuzhou	Chaling County	cha ling xian zhong xin nong mao shi chang	Poultry drinking water	2014-03-24	-
C14056186	Zhuzhou	Tianyuan District	tian yuan qu nong mao shi chang	Sewage	2014-04-08	-
C14056187	Zhuzhou	Tianyuan District	tian yuan qu nong mao shi chang	Sewage	2014-04-08	-
C14056188	Zhuzhou	Tianyuan District	tian yuan qu nong mao shi chang	Poultry feces	2014-04-08	-
C14056189	Zhuzhou	Zhuzhou County	lu kou zhen xiang yang nong mao shi chang	Poultry drinking water	2014-04-08	+	+	+	-
C14056190	Zhuzhou	Zhuzhou County	lu kou zhen xiang yang nong mao shi chang	Sewage	2014-04-08	+	-	-	-
C14056191	Zhuzhou	Zhuzhou County	lu kou zhen xiang yang nong mao shi chang	Poultry feces	2014-04-08	+	+	-	-
C14056193	Zhuzhou	Lusong District	he jia tu nong mao shi chang	Sewage	2014-04-08	-
C14056194	Zhuzhou	Lusong District	he jia tu nong mao shi chang	Poultry drinking water	2014-04-08	-
C14056195	Zhuzhou	Shifeng District	ma wu jia qin pi fa	Poultry feces	2014-04-08	+	+	-	-
C14056196	Zhuzhou	Shifeng District	ma wu jia qin pi fa	Poultry drinking water	2014-04-08	+	+	-	-
C14056197	Zhuzhou	Shifeng District	ai hua jia qin pi fa bu	Poultry feces	2014-04-08	+	-	+	-
C14056198	Zhuzhou	Shifeng District	ai hua jia qin pi fa bu	Poultry drinking water	2014-04-08	-
C14056199	Zhuzhou	Shifeng District	xiao li jia qin pi fa	Poultry feces	2014-04-08	+	-	-	-
C14056204	Zhuzhou	Liling City County	tai yi shi chang	Sewage	2014-04-08	-
C14056205	Zhuzhou	Liling City County	tai yi shi chang	Sewage	2014-04-08	+	+	-	-
C14056206	Zhuzhou	Liling City County	tai yi shi chang	Poultry drinking water	2014-04-08	-
C14056207	Zhuzhou	Hetang District	si san da shi chang	Poultry feces	2014-04-08	+	+	+	-
C14056208	Zhuzhou	Hetang District	si san da shi chang	Poultry feces	2014-04-08	+	-	+	-
C14056209	Zhuzhou	Hetang District	si san da shi chang	Sewage	2014-04-08	+	+	-	-
C14056210	Zhuzhou	Hetang District	si san da shi chang	Poultry drinking water	2014-04-08	-
C14056211	Zhuzhou	You County	xi men xia nong mao shi chang	Poultry drinking water	2014-04-08	+	-	-	-
C14056212	Zhuzhou	You County	xi men xia nong mao shi chang	Sewage	2014-04-08	+	+	-	-
C14056213	Zhuzhou	You County	xi men xia nong mao shi chang	Poultry feces	2014-04-08	+	+	-	-
C14056214	Zhuzhou	Yanling County	yan ling xian nong mao shi chang	Sewage	2014-04-08	+	-	-	-
C14056215	Zhuzhou	Yanling County	yan ling xian nong mao shi chang	Sewage	2014-04-08	+	-	-	-
C14056216	Zhuzhou	Yanling County	yan ling xian nong mao shi chang	Poultry feces	2014-04-08	+	-	-	-
C14056217	Zhuzhou	Yanling County	yan ling xian nong mao shi chang	Poultry feces	2014-04-08	-
C14056218	Zhuzhou	Chaling County	xiang gan nong mao shi chang	Sewage	2014-04-08	-
C14056219	Zhuzhou	Chaling County	xiang gan nong mao shi chang	Poultry drinking water	2014-04-08	-
C14056220	Zhuzhou	Chaling County	xiang gan nong mao shi chang	Poultry feces	2014-04-08	-
C14056221	Zhuzhou	Lusong District	heng feng jia qin xing	Sewage	2014-04-21	+	+	-	-
C14056222	Zhuzhou	Lusong District	heng feng jia qin xing	Poultry feces	2014-04-21	-
C14056223	Zhuzhou	Lusong District	heng feng jia qin xing	Poultry feces	2014-04-21	+	+	-	-
C14056224	Zhuzhou	Tianyuan District	tian yuan qu nong mao shi chang	Sewage	2014-04-21	+	-	+	-
C14056225	Zhuzhou	Tianyuan District	tian yuan qu nong mao shi chang	Sewage	2014-04-21	+	+	+	-
C14056226	Zhuzhou	Tianyuan District	tian yuan qu nong mao shi chang	Sewage	2014-04-21	-
C14056227	Zhuzhou	Zhuzhou County	lu kou zhen xiang yang nong mao shi chang	Poultry feces	2014-04-22	-
C14056228	Zhuzhou	Zhuzhou County	lu kou zhen xiang yang nong mao shi chang	Poultry drinking water	2014-04-22	+	+	-	-
C14056229	Zhuzhou	Zhuzhou County	lu kou zhen xiang yang nong mao shi chang	Poultry drinking water	2014-04-22	+	+	+	-
C14056230	Zhuzhou	Shifeng District	wen shi tu ji te yue jing xiao dian	Poultry feces	2014-04-22	-
C14056231	Zhuzhou	Shifeng District	wen shi tu ji te yue jing xiao dian	Poultry drinking water	2014-04-22	-
C14056234	Zhuzhou	Shifeng District	bing ji han jiang tu ji	Poultry feces	2014-04-22	-
C14056235	Zhuzhou	Shifeng District	bing ji han jiang tu ji	Poultry drinking water	2014-04-22	-
C14056238	Zhuzhou	Shifeng District	zuo zuo leng ku	Poultry feces	2014-04-22	+	-	-	-
C14056239	Zhuzhou	Shifeng District	zuo zuo leng ku	Chopping board	2014-04-22	-
C14056240	Zhuzhou	Liling City County	tai yi shi chang	Sewage	2014-04-22	-
C14056241	Zhuzhou	Liling City County	tai yi shi chang	Sewage	2014-04-22	+	+	+	-
C14056242	Zhuzhou	Liling City County	tai yi shi chang	Poultry drinking water	2014-04-22	-
C14056244	Zhuzhou	Chaling County	cheng xi nong mao shi chang	Poultry drinking water	2014-04-21	+	+	-	-
C14056245	Zhuzhou	Chaling County	cha ling xian zhong xin nong mao shi chang	Poultry feces	2014-04-21	-
C14056246	Zhuzhou	You County	nan men nong mao shi chang	Poultry drinking water	2014-04-21	+	+	-	-
C14056247	Zhuzhou	You County	nan men nong mao shi chang	Sewage	2014-04-21	-
C14056248	Zhuzhou	You County	nan men nong mao shi chang	Poultry feces	2014-04-21	+	-	-	-
C14056249	Zhuzhou	Hetang District	he ye tang nong mao shi chang	Sewage	2014-04-22	+	+	+	-
C14056250	Zhuzhou	Hetang District	he ye tang nong mao shi chang	Poultry drinking water	2014-04-22	+	-	-	-
C14056251	Zhuzhou	Hetang District	he ye tang nong mao shi chang	Sewage	2014-04-22	+	+	-	-
C14056252	Zhuzhou	Hetang District	he ye tang nong mao shi chang	Poultry drinking water	2014-04-22	+	-	-	-
C14056253	Zhuzhou	Yanling County	yan ling xian nong mao shi chang	Poultry drinking water	2014-04-21	+	+	-	-
C14056254	Zhuzhou	Yanling County	yan ling xian nong mao shi chang	Poultry drinking water	2014-04-21	-
C14056255	Zhuzhou	Yanling County	yan ling xian nong mao shi chang	Poultry drinking water	2014-04-21	-
C14057031	Changde	Wuling District	wu ling qu mei jiang shi chang	Poultry feces	2014-02-11	-
C14057032	Changde	Wuling District	wu ling qu mei jiang shi chang	Poultry feces	2014-02-11	-
C14057033	Changde	Wuling District	wu ling qu mei jiang shi chang	Poultry feces	2014-02-11	-
C14057034	Changde	Wuling District	wu ling qu mei jiang shi chang	Poultry cage	2014-02-11	+	+	-	-
C14057035	Changde	Wuling District	wu ling qu mei jiang shi chang	Poultry cage	2014-02-11	+	+	-	-
C14057036	Changde	Wuling District	wu ling qu mei jiang shi chang	Poultry feces	2014-02-11	+	+	-	-
C14057037	Changde	Wuling District	wu ling qu mei jiang shi chang	Poultry cage	2014-02-11	+	+	-	-
C14057038	Changde	Wuling District	wu ling qu mei jiang shi chang	Chopping board	2014-02-11	-
C14057039	Changde	Wuling District	wu ling qu mei jiang shi chang	Poultry feces	2014-02-11	+	+	+	-
C14057040	Changde	Wuling District	wu ling qu mei jiang shi chang	Poultry cage	2014-02-11	+	+	-	-
C14057041	Changde	Wuling District	wu ling qu mei jiang shi chang	Poultry cage	2014-02-11	-
C14057042	Changde	Wuling District	wu ling qu mei jiang shi chang	Poultry feces	2014-02-11	+	+	-	-
C14057043	Changde	Wuling District	wu ling qu mei jiang shi chang	Poultry cage	2014-02-11	-
C14057044	Changde	Wuling District	wu ling qu mei jiang shi chang	Poultry feces	2014-02-11	+	+	-	-
C14057045	Changde	Wuling District	wu ling qu mei jiang shi chang	Poultry cage	2014-02-11	+	+	-	-
C14057046	Changde	Wuling District	wu ling qu mei jiang shi chang	Poultry feces	2014-02-11	-
C14057047	Changde	Wuling District	wu ling qu mei jiang shi chang	Poultry cage	2014-02-11	-
C14057048	Changde	Wuling District	wu ling qu mei jiang shi chang	Poultry feces	2014-02-11	-
C14057049	Changde	Wuling District	wu ling qu mei jiang shi chang	Poultry drinking water	2014-02-11	-
C14057050	Changde	Wuling District	wu ling qu mei jiang shi chang	Poultry drinking water	2014-02-11	-
C14057051	Changde	Wuling District	wu ling qu long gang xiang nong mao shi chang	Sewage	2014-02-10	-
C14057052	Changde	Wuling District	wu ling qu long gang xiang nong mao shi chang	Sewage	2014-02-10	+	+	-	-
C14057053	Changde	Wuling District	wu ling qu long gang xiang nong mao shi chang	Sewage	2014-02-10	+	+	+	-
C14057054	Changde	Dingcheng District	ding cheng qu wei chang cai shi chang	Sewage	2014-02-11	-
C14057055	Changde	Dingcheng District	ding cheng qu wei chang cai shi chang	Poultry drinking water	2014-02-11	-
C14057056	Changde	Dingcheng District	ding cheng qu wei chang cai shi chang	Sewage	2014-02-11	-
C14057057	Changde	Hanshou County	han shou xian yin zuo shi chang	Sewage	2014-02-11	+	+	-	-
C14057058	Changde	Hanshou County	han shou xian yin zuo shi chang	Poultry drinking water	2014-02-11	+	+	-	-
C14057059	Changde	Hanshou County	han shou xian yin zuo shi chang	Poultry drinking water	2014-02-11	+	-	-	-
C14057060	Changde	Taoyuan County	tao yuan xian hao xing nong mao shi chang	Sewage	2014-02-10	-
C14057061	Changde	Taoyuan County	tao yuan xian hao xing nong mao shi chang	Sewage	2014-02-10	+	+	-	-
C14057062	Changde	Taoyuan County	tao yuan xian hao xing nong mao shi chang	Sewage	2014-02-10	-
C14057063	Changde	Linli County	lin zuo xian yi shi chang	Poultry drinking water	2014-02-11	-
C14057064	Changde	Linli County	lin zuo xian yi shi chang	Poultry drinking water	2014-02-11	-
C14057065	Changde	Linli County	lin zuo xian yi shi chang	Sewage	2014-02-11	-
C14057066	Changde	Anxiang County	an xiang xian nong mao shi chang	Poultry drinking water	2014-02-11	-
C14057067	Changde	Anxiang County	an xiang xian nong mao shi chang	Sewage	2014-02-11	-
C14057068	Changde	Anxiang County	an xiang xian nong mao shi chang	Sewage	2014-02-11	+	-	+	-
C14057069	Changde	Shimenn County	shi men xian zhan xi lu shi chang	Poultry drinking water	2014-02-11	+	-	-	-
C14057070	Changde	Shimenn County	shi men xian zhan xi lu shi chang	Poultry drinking water	2014-02-11	+	-	-	-
C14057071	Changde	Shimenn County	shi men xian zhan xi lu shi chang	Poultry drinking water	2014-02-11	+	-	+	-
C14057072	Changde	Jinshi City County	jin shi shi he ping shi chang	Poultry drinking water	2014-02-10	+	-	+	-
C14057073	Changde	Jinshi City County	jin shi shi he ping shi chang	Poultry drinking water	2014-02-10	-
C14057074	Changde	Jinshi City County	jin shi shi he ping shi chang	Sewage	2014-02-10	+	+	+	-
C14057075	Changde	Li County	zuo xian hong wei shi chang	Sewage	2014-02-10	+	+	-	-
C14057076	Changde	Li County	zuo xian hong wei shi chang	Sewage	2014-02-10	+	+	-	-
C14057077	Changde	Li County	zuo xian hong wei shi chang	Sewage	2014-02-10	-
C14057078	Changde	Wuling District	wu ling qu qing yang ge nong mao shi chang	Poultry drinking water	2014-02-25	-
C14057079	Changde	Wuling District	wu ling qu qing yang ge nong mao shi chang	Poultry drinking water	2014-02-25	+	+	-	-
C14057080	Changde	Wuling District	wu ling qu qing yang ge nong mao shi chang	Poultry drinking water	2014-02-25	+	-	+	-
C14057081	Changde	Dingcheng District	ding cheng qu wei chang cai shi chang	Poultry drinking water	2014-02-25	+	-	+	-
C14057082	Changde	Dingcheng District	ding cheng qu wei chang cai shi chang	Sewage	2014-02-25	+	-	+	-
C14057083	Changde	Dingcheng District	ding cheng qu wei chang cai shi chang	Sewage	2014-02-25	+	-	+	-
C14057084	Changde	Hanshou County	han shou xian yin zuo shi chang	Poultry drinking water	2014-02-24	+	+	+	-
C14057085	Changde	Hanshou County	han shou xian yin zuo shi chang	Chopping board	2014-02-24	+	+	+	-
C14057086	Changde	Hanshou County	han shou xian yin zuo shi chang	Poultry drinking water	2014-02-24	-
C14057087	Changde	Taoyuan County	tao yuan xian hao xing nong mao shi chang	Poultry drinking water	2014-02-24	-
C14057088	Changde	Taoyuan County	tao yuan xian hao xing nong mao shi chang	Sewage	2014-02-24	-
C14057089	Changde	Taoyuan County	tao yuan xian hao xing nong mao shi chang	Poultry feces	2014-02-24	-
C14057090	Changde	Linli County	lin zuo xian chao yang shi chang	Sewage	2014-02-25	+	-	-	-
C14057091	Changde	Linli County	lin zuo xian chao yang shi chang	Poultry drinking water	2014-02-25	+	-	-	-
C14057092	Changde	Linli County	lin zuo xian chao yang shi chang	Poultry drinking water	2014-02-25	+	-	-	-
C14057093	Changde	Anxiang County	an xiang xian nong mao shi chang	Sewage	2014-02-24	+	+	-	-
C14057094	Changde	Anxiang County	an xiang xian nong mao shi chang	Poultry drinking water	2014-02-24	+	+	-	-
C14057095	Changde	Anxiang County	an xiang xian nong mao shi chang	Sewage	2014-02-24	+	+	+	-
C14057096	Changde	Shimenn County	shi men xian zhan xi lu shi chang	Poultry drinking water	2014-02-24	+	+	+	-
C14057097	Changde	Shimenn County	shi men xian zhan xi lu shi chang	Poultry drinking water	2014-02-24	+	+	+	-
C14057098	Changde	Shimenn County	shi men xian zhan xi lu shi chang	Poultry drinking water	2014-02-24	+	+	-	-
C14057099	Changde	Jinshi City County	jin shi shi san yan qiao nong mao shi chang	Poultry drinking water	2014-02-24	+	-	-	-
C14057100	Changde	Jinshi City County	jin shi shi san yan qiao nong mao shi chang	Sewage	2014-02-24	+	-	-	-
C14057101	Changde	Jinshi City County	jin shi shi san yan qiao nong mao shi chang	Poultry drinking water	2014-02-24	+	-	-	-
C14057102	Changde	Li County	zuo xian hong wei shi chang	Sewage	2014-02-24	-
C14057103	Changde	Li County	zuo xian hong wei shi chang	Sewage	2014-02-24	+	+	-	-
C14057104	Changde	Li County	zuo xian hong wei shi chang	Sewage	2014-02-24	+	+	-	-
C14057105	Changde	Wuling District	wu ling qu mei jiang shi chang	Poultry feces	2014-03-11	+	-	-	-
C14057106	Changde	Wuling District	wu ling qu mei jiang shi chang	Poultry cage	2014-03-11	+	-	-	-
C14057107	Changde	Wuling District	wu ling qu mei jiang shi chang	Poultry feces	2014-03-11	-
C14057108	Changde	Wuling District	wu ling qu mei jiang shi chang	Chopping board	2014-03-11	+	-	-	-
C14057109	Changde	Wuling District	wu ling qu mei jiang shi chang	Poultry feces	2014-03-11	-
C14057110	Changde	Wuling District	wu ling qu mei jiang shi chang	Poultry feces	2014-03-11	-
C14057111	Changde	Wuling District	wu ling qu mei jiang shi chang	Poultry feces	2014-03-11	-
C14057112	Changde	Wuling District	wu ling qu mei jiang shi chang	Poultry cage	2014-03-11	-
C14057113	Changde	Wuling District	wu ling qu mei jiang shi chang	Sewage	2014-03-11	+	-	-	-
C14057114	Changde	Wuling District	wu ling qu mei jiang shi chang	Poultry feces	2014-03-11	-
C14057115	Changde	Wuling District	wu ling qu mei jiang shi chang	Poultry feces	2014-03-11	-
C14057116	Changde	Wuling District	wu ling qu mei jiang shi chang	Poultry feces	2014-03-11	-
C14057117	Changde	Wuling District	wu ling qu mei jiang shi chang	Poultry cage	2014-03-11	-
C14057118	Changde	Wuling District	wu ling qu mei jiang shi chang	Poultry feces	2014-03-11	+	-	-	-
C14057119	Changde	Wuling District	wu ling qu mei jiang shi chang	Poultry feces	2014-03-11	-
C14057120	Changde	Wuling District	wu ling qu mei jiang shi chang	Poultry drinking water	2014-03-11	-
C14057121	Changde	Wuling District	wu ling qu mei jiang shi chang	Poultry drinking water	2014-03-11	+	-	-	-
C14057122	Changde	Wuling District	wu ling qu mei jiang shi chang	Poultry feces	2014-03-11	-
C14057123	Changde	Wuling District	wu ling qu mei jiang shi chang	Poultry cage	2014-03-11	-
C14057124	Changde	Wuling District	wu ling qu mei jiang shi chang	Poultry feces	2014-03-11	-
C14057125	Changde	Wuling District	wu ling qu qing yang ge nong mao shi chang	Poultry drinking water	2014-03-11	+	-	-	-
C14057126	Changde	Wuling District	wu ling qu qing yang ge nong mao shi chang	Poultry drinking water	2014-03-11	+	-	-	-
C14057127	Changde	Wuling District	wu ling qu qing yang ge nong mao shi chang	Poultry drinking water	2014-03-11	-
C14057128	Changde	Dingcheng District	ding cheng qu chao yang lu nong mao shi chang	Sewage	2014-03-11	-
C14057129	Changde	Dingcheng District	ding cheng qu chao yang lu nong mao shi chang	Sewage	2014-03-11	+	-	-	-
C14057130	Changde	Dingcheng District	ding cheng qu chao yang lu nong mao shi chang	Poultry drinking water	2014-03-11	-
C14057131	Changde	Hanshou County	han shou xian yin zuo shi chang	Sewage	2014-03-10	+	-	-	-
C14057132	Changde	Hanshou County	han shou xian yin zuo shi chang	Poultry drinking water	2014-03-10	-
C14057133	Changde	Hanshou County	han shou xian yin zuo shi chang	Poultry drinking water	2014-03-10	-
C14057134	Changde	Taoyuan County	tao yuan xian hao xing nong mao shi chang	Sewage	2014-03-11	-
C14057135	Changde	Taoyuan County	tao yuan xian hao xing nong mao shi chang	Poultry drinking water	2014-03-11	+	-	-	-
C14057136	Changde	Taoyuan County	tao yuan xian hao xing nong mao shi chang	Sewage	2014-03-11	-
C14057137	Changde	Linli County	lin zuo xian chao yang shi chang	Sewage	2014-03-11	-
C14057138	Changde	Linli County	lin zuo xian chao yang shi chang	Sewage	2014-03-11	-
C14057139	Changde	Linli County	lin zuo xian chao yang shi chang	Poultry drinking water	2014-03-11	-
C14057140	Changde	Anxiang County	an xiang xian nong mao shi chang	Sewage	2014-03-11	-
C14057141	Changde	Anxiang County	an xiang xian nong mao shi chang	Poultry drinking water	2014-03-11	+	-	-	-
C14057142	Changde	Anxiang County	an xiang xian nong mao shi chang	Poultry drinking water	2014-03-11	+	-	-	-
C14057143	Changde	Shimenn County	shi men xian zhan xi lu shi chang	Sewage	2014-03-11	-
C14057144	Changde	Shimenn County	shi men xian zhan xi lu shi chang	Sewage	2014-03-11	-
C14057145	Changde	Shimenn County	shi men xian zhan xi lu shi chang	Sewage	2014-03-11	-
C14057146	Changde	Jinshi City County	jin shi shi he ping shi chang	Poultry drinking water	2014-03-10	-
C14057147	Changde	Jinshi City County	jin shi shi he ping shi chang	Poultry drinking water	2014-03-10	-
C14057148	Changde	Jinshi City County	jin shi shi he ping shi chang	Poultry drinking water	2014-03-10	-
C14057149	Changde	Li County	zuo xian hong wei shi chang	Sewage	2014-03-10	+	-	+	-
C14057150	Changde	Li County	zuo xian hong wei shi chang	Sewage	2014-03-11	+	-	+	-
C14057151	Changde	Li County	zuo xian hong wei shi chang	Sewage	2014-03-11	+	-	+	-
C14057152	Changde	Wuling District	wu ling qu mei jiang shi chang	Sewage	2014-03-14	+	+	-	-
C14057153	Changde	Wuling District	wu ling qu mei jiang shi chang	Sewage	2014-03-14	+	+	-	+
C14057154	Changde	Wuling District	wu ling qu mei jiang shi chang	Poultry feces	2014-03-14	+	+	-	+
C14057155	Changde	Wuling District	wu ling qu mei jiang shi chang	Poultry cage	2014-03-14	+	+	-	-
C14057156	Changde	Wuling District	wu ling qu mei jiang shi chang	Sewage	2014-03-14	+	+	-	+
C14057163	Changde	Wuling District	wu ling qu chang sheng qiao shi chang	Sewage	2014-03-15	-
C14057164	Changde	Wuling District	wu ling qu chang sheng qiao shi chang	Sewage	2014-03-15	+	+	+	-
C14057165	Changde	Wuling District	wu ling qu chang sheng qiao shi chang	Sewage	2014-03-15	-
C14057166	Changde	Wuling District	wu ling qu chang sheng qiao shi chang	Sewage	2014-03-15	+	+	+	-
C14057168	Changde	Wuling District	wu ling qu chang sheng qiao shi chang	Sewage	2014-03-15	-
C14057169	Changde	Wuling District	wu ling qu dan yang lou shi chang	Sewage	2014-03-16	-
C14057170	Changde	Wuling District	wu ling qu dan yang lou shi chang	Sewage	2014-03-16	-
C14057171	Changde	Wuling District	wu ling qu dan yang lou shi chang	Sewage	2014-03-16	-
C14057172	Changde	Wuling District	wu ling qu qing yang ge nong mao shi chang	Poultry feces	2014-03-16	-
C14057173	Changde	Wuling District	wu ling qu qing yang ge nong mao shi chang	Sewage	2014-03-16	-
C14057174	Changde	Wuling District	wu ling qu qing yang ge nong mao shi chang	Sewage	2014-03-16	-
C14057175	Changde	Wuling District	wu ling qu qing yang ge nong mao shi chang	Sewage	2014-03-16	-
C14057178	Changde	Wuling District	wu ling qu gan lu si shi chang	Sewage	2014-03-16	+	+	-	-
C14057179	Changde	Wuling District	wu ling qu gan lu si shi chang	Sewage	2014-03-16	+	+	-	-
C14057180	Changde	Wuling District	wu ling qu gan lu si shi chang	Sewage	2014-03-16	-
C14057181	Changde	Wuling District	wu ling qu san zuo shi chang	Sewage	2014-03-16	-
C14057182	Changde	Wuling District	wu ling qu san zuo shi chang	Poultry drinking water	2014-03-16	+	+	+	-
C14057183	Changde	Wuling District	wu ling qu san zuo shi chang	Poultry drinking water	2014-03-16	+	-	+	-
C14057184	Changde	Wuling District	wu ling qu san zuo shi chang	Sewage	2014-03-16	+	+	-	-
C14057185	Changde	Wuling District	wu ling qu san zuo shi chang	Sewage	2014-03-16	+	+	+	-
C14057186	Changde	Wuling District	wu ling qu san zuo shi chang	Sewage	2014-03-16	+	+	-	-
C14057187	Changde	Wuling District	wu ling qu san zuo shi chang	Sewage	2014-03-16	+	+	-	-
C14057189	Changde	Wuling District	wu ling qu long gang xiang nong mao shi chang	Sewage	2014-03-16	-
C14057190	Changde	Wuling District	wu ling qu long gang xiang nong mao shi chang	Sewage	2014-03-16	-
C14057191	Changde	Wuling District	wu ling qu long gang xiang nong mao shi chang	Poultry feces	2014-03-16	-
C14057192	Changde	Wuling District	wu ling qu huo che zhan shi chang	Poultry drinking water	2014-03-16	-
C14057193	Changde	Wuling District	wu ling qu huo che zhan shi chang	Poultry drinking water	2014-03-16	-
C14057194	Changde	Wuling District	wu ling qu huo che zhan shi chang	Sewage	2014-03-16	+	-	+	-
C14057195	Changde	Wuling District	wu ling qu huo che zhan shi chang	Poultry drinking water	2014-03-16	+	-	+	-
C14057196	Changde	Wuling District	wu ling qu huo che zhan shi chang	Sewage	2014-03-16	+	+	-	-
C14057197	Changde	Wuling District	wu ling qu huo che zhan shi chang	Poultry drinking water	2014-03-16	-
C14057198	Changde	Wuling District	wu ling qu huo che zhan shi chang	Poultry drinking water	2014-03-16	-
C14057199	Changde	Wuling District	wu ling qu huo che zhan shi chang	Sewage	2014-03-16	-
C14057200	Changde	Wuling District	wu ling qu zi lan shi chang	Sewage	2014-03-16	-
C14057201	Changde	Wuling District	wu ling qu zi lan shi chang	Sewage	2014-03-16	-
C14057202	Changde	Wuling District	wu ling qu zi lan shi chang	Poultry drinking water	2014-03-16	-
C14057206	Changde	Wuling District	wu ling qu zi qiao shi chang	Sewage	2014-03-17	-
C14057207	Changde	Wuling District	wu ling qu zi qiao shi chang	Sewage	2014-03-17	+	+	-	-
C14057208	Changde	Wuling District	wu ling qu zi qiao shi chang	Sewage	2014-03-17	+	+	-	-
C14057209	Changde	Wuling District	wu ling qu zi qiao shi chang	Sewage	2014-03-17	+	+	-	-
C14057210	Changde	Wuling District	wu ling qu qing yang ge nong mao shi chang	Sewage	2014-03-25	+	+	-	-
C14057211	Changde	Wuling District	wu ling qu qing yang ge nong mao shi chang	Sewage	2014-03-25	-
C14057212	Changde	Wuling District	wu ling qu qing yang ge nong mao shi chang	Sewage	2014-03-25	+	+	-	-
C14057213	Changde	Dingcheng District	ding cheng qu wei chang cai shi chang	Poultry drinking water	2014-03-25	-
C14057214	Changde	Dingcheng District	ding cheng qu wei chang cai shi chang	Sewage	2014-03-25	+	-	-	-
C14057215	Changde	Dingcheng District	ding cheng qu wei chang cai shi chang	Sewage	2014-03-25	+	-	-	-
C14057216	Changde	Hanshou County	han shou xian xi tao shi chang	Poultry drinking water	2014-03-24	-
C14057217	Changde	Hanshou County	han shou xian xi tao shi chang	Sewage	2014-03-24	-
C14057218	Changde	Hanshou County	han shou xian xi tao shi chang	Chopping board	2014-03-24	-
C14057244	Changde	Taoyuan County	tao yuan xian hao xing nong mao shi chang	Sewage	2014-03-25	-
C14057245	Changde	Taoyuan County	tao yuan xian hao xing nong mao shi chang	Sewage	2014-03-25	+	+	+	-
C14057246	Changde	Taoyuan County	tao yuan xian hao xing nong mao shi chang	Sewage	2014-03-25	+	-	-	-
C14057247	Changde	Linli County	lin zuo xian chao yang shi chang	Poultry drinking water	2014-03-25	+	+	+	-
C14057248	Changde	Linli County	lin zuo xian chao yang shi chang	Sewage	2014-03-25	+	-	+	-
C14057249	Changde	Linli County	lin zuo xian chao yang shi chang	Sewage	2014-03-25	+	-	+	-
C14057250	Changde	Anxiang County	an xiang xian nong mao shi chang	Sewage	2014-03-25	-
C14057251	Changde	Anxiang County	an xiang xian nong mao shi chang	Poultry drinking water	2014-03-25	+	+	+	-
C14057252	Changde	Anxiang County	an xiang xian nong mao shi chang	Sewage	2014-03-25	-
C14057253	Changde	Shimenn County	shi men xian zhan xi lu shi chang	Poultry drinking water	2014-03-25	+	-	-	-
C14057254	Changde	Shimenn County	shi men xian zhan xi lu shi chang	Poultry drinking water	2014-03-25	+	+	-	-
C14057255	Changde	Shimenn County	shi men xian zhan xi lu shi chang	Poultry drinking water	2014-03-25	-
C14057256	Changde	Jinshi City County	jin shi shi san zhou zuo shi chang	Poultry drinking water	2014-03-25	+	-	+	-
C14057257	Changde	Jinshi City County	jin shi shi san zhou zuo shi chang	Poultry drinking water	2014-03-25	-
C14057258	Changde	Jinshi City County	jin shi shi san zhou zuo shi chang	Sewage	2014-03-25	-
C14057259	Changde	Li County	zuo xian hong wei shi chang	Sewage	2014-03-24	-
C14057260	Changde	Li County	zuo xian hong wei shi chang	Sewage	2014-03-24	-
C14057261	Changde	Li County	zuo xian hong wei shi chang	Sewage	2014-03-24	-
C14057262	Changde	Wuling District	wu ling qu mei jiang shi chang	Sewage	2014-04-08	+	+	-	-
C14057263	Changde	Wuling District	wu ling qu mei jiang shi chang	Sewage	2014-04-08	+	+	-	-
C14057264	Changde	Wuling District	wu ling qu mei jiang shi chang	Poultry feces	2014-04-08	-
C14057265	Changde	Wuling District	wu ling qu mei jiang shi chang	Poultry feces	2014-04-08	-
C14057266	Changde	Wuling District	wu ling qu mei jiang shi chang	Poultry cage	2014-04-08	-
C14057267	Changde	Wuling District	wu ling qu mei jiang shi chang	Poultry feces	2014-04-08	-
C14057268	Changde	Wuling District	wu ling qu mei jiang shi chang	Poultry feces	2014-04-08	-
C14057269	Changde	Wuling District	wu ling qu mei jiang shi chang	Poultry cage	2014-04-08	-
C14057270	Changde	Wuling District	wu ling qu mei jiang shi chang	Poultry cage	2014-04-08	-
C14057271	Changde	Wuling District	wu ling qu mei jiang shi chang	Poultry feces	2014-04-08	-
C14057272	Changde	Wuling District	wu ling qu mei jiang shi chang	Sewage	2014-04-08	+	-	+	-
C14057273	Changde	Wuling District	wu ling qu mei jiang shi chang	Poultry drinking water	2014-04-08	-
C14057274	Changde	Wuling District	wu ling qu mei jiang shi chang	Poultry feces	2014-04-08	-
C14057275	Changde	Wuling District	wu ling qu mei jiang shi chang	Poultry feces	2014-04-08	-
C14057276	Changde	Wuling District	wu ling qu mei jiang shi chang	Poultry cage	2014-04-08	-
C14057277	Changde	Wuling District	wu ling qu mei jiang shi chang	Poultry feces	2014-04-08	-
C14057278	Changde	Wuling District	wu ling qu mei jiang shi chang	Poultry cage	2014-04-08	-
C14057279	Changde	Wuling District	wu ling qu mei jiang shi chang	Poultry feces	2014-04-08	-
C14057280	Changde	Wuling District	wu ling qu mei jiang shi chang	Poultry feces	2014-04-08	-
C14057281	Changde	Wuling District	wu ling qu mei jiang shi chang	Poultry feces	2014-04-08	-
C14057282	Changde	Wuling District	wu ling qu qing yang ge nong mao shi chang	Sewage	2014-04-08	-
C14057283	Changde	Wuling District	wu ling qu qing yang ge nong mao shi chang	Sewage	2014-04-08	-
C14057284	Changde	Wuling District	wu ling qu qing yang ge nong mao shi chang	Sewage	2014-04-08	+	+	-	-
C14057285	Changde	Dingcheng District	ding cheng qu chao yang lu nong mao shi chang	Sewage	2014-04-08	+	+	-	-
C14057286	Changde	Dingcheng District	ding cheng qu chao yang lu nong mao shi chang	Sewage	2014-04-08	+	+	-	-
C14057287	Changde	Dingcheng District	ding cheng qu chao yang lu nong mao shi chang	Poultry drinking water	2014-04-08	+	+	-	-
C14057288	Changde	Hanshou County	han shou xian yin zuo shi chang	Sewage	2014-04-08	+	+	-	-
C14057289	Changde	Hanshou County	han shou xian yin zuo shi chang	Poultry drinking water	2014-04-08	+	+	-	-
C14057290	Changde	Hanshou County	han shou xian yin zuo shi chang	Chopping board	2014-04-08	-
C14057291	Changde	Taoyuan County	tao yuan xian hao xing nong mao shi chang	Poultry drinking water	2014-04-08	-
C14057292	Changde	Taoyuan County	tao yuan xian hao xing nong mao shi chang	Sewage	2014-04-08	+	+	-	-
C14057293	Changde	Taoyuan County	tao yuan xian hao xing nong mao shi chang	Other	2014-04-08	+	+	-	-
C14057294	Changde	Linli County	lin zuo xian chao yang shi chang	Sewage	2014-04-08	+	-	+	-
C14057295	Changde	Linli County	lin zuo xian chao yang shi chang	Poultry drinking water	2014-04-08	+	-	+	-
C14057296	Changde	Linli County	lin zuo xian chao yang shi chang	Poultry drinking water	2014-04-08	+	-	-	-
C14057297	Changde	Anxiang County	an xiang xian nong mao shi chang	Sewage	2014-04-08	+	-	+	-
C14057298	Changde	Anxiang County	an xiang xian nong mao shi chang	Sewage	2014-04-08	-
C14057299	Changde	Anxiang County	an xiang xian nong mao shi chang	Sewage	2014-04-08	-
C14057300	Changde	Shimenn County	shi men xian chu jiang shi chang	Poultry drinking water	2014-04-08	-
C14057301	Changde	Shimenn County	shi men xian chu jiang shi chang	Poultry drinking water	2014-04-08	-
C14057302	Changde	Shimenn County	shi men xian chu jiang shi chang	Poultry drinking water	2014-04-08	+	+	-	-
C14057303	Changde	Jinshi City County	jin shi shi san zhou zuo shi chang	Poultry cage	2014-04-01	+	-	+	-
C14057304	Changde	Jinshi City County	jin shi shi san zhou zuo shi chang	Sewage	2014-04-01	+	+	-	-
C14057305	Changde	Jinshi City County	jin shi shi san zhou zuo shi chang	Poultry drinking water	2014-04-01	+	-	-	-
C14057306	Changde	Jinshi City County	jin shi shi san zhou zuo shi chang	Poultry drinking water	2014-04-01	+	+	-	-
C14057307	Changde	Jinshi City County	jin shi shi san zhou zuo shi chang	Sewage	2014-04-01	-
C14057308	Changde	Jinshi City County	jin shi shi xiang yang jie nong mao shi chang	Poultry drinking water	2014-04-08	-
C14057309	Changde	Jinshi City County	jin shi shi xiang yang jie nong mao shi chang	Poultry drinking water	2014-04-08	+	+	-	-
C14057310	Changde	Jinshi City County	jin shi shi xiang yang jie nong mao shi chang	Sewage	2014-04-08	+	+	+	-
C14057311	Changde	Li County	zuo xian hong wei shi chang	Sewage	2014-04-08	+	-	-	-
C14057312	Changde	Li County	zuo xian hong wei shi chang	Sewage	2014-04-08	+	+	-	-
C14057313	Changde	Li County	zuo xian hong wei shi chang	Sewage	2014-04-08	+	+	-	-
C14057359	Changde	Wuling District	wu ling qu qing yang ge nong mao shi chang	Sewage	2014-04-22	+	-	-	-
C14057360	Changde	Wuling District	wu ling qu qing yang ge nong mao shi chang	Poultry cage	2014-04-22	+	+	-	-
C14057361	Changde	Wuling District	wu ling qu qing yang ge nong mao shi chang	Sewage	2014-04-22	+	+	-	-
C14057362	Changde	Dingcheng District	ding cheng qu wei chang cai shi chang	Poultry drinking water	2014-04-21	+	+	-	-
C14057363	Changde	Dingcheng District	ding cheng qu wei chang cai shi chang	Poultry drinking water	2014-04-21	+	+	-	-
C14057364	Changde	Dingcheng District	ding cheng qu wei chang cai shi chang	Sewage	2014-04-21	+	+	+	-
C14057365	Changde	Hanshou County	han shou xian yin zuo shi chang	Poultry drinking water	2014-04-21	-
C14057366	Changde	Hanshou County	han shou xian yin zuo shi chang	Sewage	2014-04-21	+	+	+	-
C14057367	Changde	Hanshou County	han shou xian yin zuo shi chang	Chopping board	2014-04-21	+	-	-	-
C14057368	Changde	Taoyuan County	tao yuan xian dong jie cai shi chang	Poultry drinking water	2014-04-22	+	+	-	-
C14057369	Changde	Taoyuan County	tao yuan xian dong jie cai shi chang	Sewage	2014-04-22	+	-	-	-
C14057370	Changde	Taoyuan County	tao yuan xian dong jie cai shi chang	Sewage	2014-04-22	+	-	-	-
C14057371	Changde	Linli County	lin zuo xian yi shi chang	Poultry drinking water	2014-04-22	+	-	-	-
C14057372	Changde	Linli County	lin zuo xian yi shi chang	Poultry drinking water	2014-04-22	+	+	+	-
C14057373	Changde	Linli County	lin zuo xian yi shi chang	Sewage	2014-04-22	+	-	-	-
C14057374	Changde	Anxiang County	an xiang xian nong mao shi chang	Poultry drinking water	2014-04-21	+	+	-	-
C14057375	Changde	Anxiang County	an xiang xian nong mao shi chang	Poultry drinking water	2014-04-21	-
C14057376	Changde	Anxiang County	an xiang xian nong mao shi chang	Poultry drinking water	2014-04-21	-
C14057377	Changde	Shimenn County	shi men xian zhan xi lu shi chang	Poultry drinking water	2014-04-22	-
C14057378	Changde	Shimenn County	shi men xian zhan xi lu shi chang	Poultry drinking water	2014-04-22	+	+	-	-
C14057379	Changde	Shimenn County	shi men xian zhan xi lu shi chang	Poultry drinking water	2014-04-22	-
C14057380	Changde	Jinshi City County	jin shi shi san yan qiao nong mao shi chang	Sewage	2014-04-21	+	+	-	-
C14057381	Changde	Jinshi City County	jin shi shi san yan qiao nong mao shi chang	Sewage	2014-04-21	+	+	-	-
C14057382	Changde	Jinshi City County	jin shi shi san yan qiao nong mao shi chang	Poultry drinking water	2014-04-21	+	+	-	-
C14057383	Changde	Li County	zuo xian hong wei shi chang	Sewage	2014-04-22	+	+	-	-
C14057384	Changde	Li County	zuo xian hong wei shi chang	Sewage	2014-04-22	+	+	-	-
C14057385	Changde	Li County	zuo xian hong wei shi chang	Sewage	2014-04-22	+	+	-	-
C14262001	Xiangtan	Yuhu District	nan pan ling nong mao shi chang	Sewage	2014-02-10	-
C14262002	Xiangtan	Yuhu District	nan pan ling nong mao shi chang	Sewage	2014-02-10	-
C14262003	Xiangtan	Yuhu District	nan pan ling nong mao shi chang	Poultry drinking water	2014-02-10	-
C14262004	Xiangtan	Yuetang District	mei ji nong mao shi chang	Poultry drinking water	2014-02-10	-
C14262005	Xiangtan	Yuetang District	mei ji nong mao shi chang	Poultry drinking water	2014-02-10	-
C14262006	Xiangtan	Yuetang District	mei ji nong mao shi chang	Poultry drinking water	2014-02-10	-
C14262007	Xiangtan	Xiangtan County	yi su he nong mao shi chang	Sewage	2014-02-10	-
C14262008	Xiangtan	Xiangtan County	yi su he nong mao shi chang	Sewage	2014-02-10	-
C14262009	Xiangtan	Xiangtan County	yi su he nong mao shi chang	Sewage	2014-02-10	-
C14262010	Xiangtan	Yuhu District	sha zi ling nong mao shi chang	Sewage	2014-02-10	-
C14262011	Xiangtan	Yuhu District	sha zi ling nong mao shi chang	Sewage	2014-02-10	+	+	-	-
C14262012	Xiangtan	Yuhu District	sha zi ling nong mao shi chang	Poultry drinking water	2014-02-10	-
C14262013	Xiangtan	Shaoshan City County	shao shan zhong xin nong mao shi chang	Poultry drinking water	2014-02-10	-
C14262014	Xiangtan	Shaoshan City County	shao shan zhong xin nong mao shi chang	Poultry drinking water	2014-02-10	-
C14262015	Xiangtan	Shaoshan City County	shao shan zhong xin nong mao shi chang	Poultry drinking water	2014-02-10	-
C14262016	Xiangtan	Xiangxiang City County	dong feng cai shi chang	Sewage	2014-02-10	+	-	+	-
C14262017	Xiangtan	Xiangxiang City County	dong feng cai shi chang	Poultry drinking water	2014-02-10	-
C14262018	Xiangtan	Xiangxiang City County	dong feng cai shi chang	Chopping board	2014-02-10	+	-	+	-
C14262019	Xiangtan	Xiangxiang City County	gong mao xin qu nong mao shi chang	Sewage	2014-02-10	-
C14262020	Xiangtan	Xiangxiang City County	gong mao xin qu nong mao shi chang	Poultry drinking water	2014-02-10	-
C14262021	Xiangtan	Xiangxiang City County	gong mao xin qu nong mao shi chang	Poultry drinking water	2014-02-10	-
C14262022	Xiangtan	Xiangxiang City County	nan men cai shi chang	Poultry drinking water	2014-02-17	+	-	-	+
C14262023	Xiangtan	Xiangxiang City County	nan men cai shi chang	Sewage	2014-02-17	+	-	-	-
C14262024	Xiangtan	Xiangxiang City County	nan men cai shi chang	Chopping board	2014-02-17	+	-	-	+
C14262025	Xiangtan	Xiangxiang City County	nan men cai shi chang	Poultry drinking water	2014-02-17	+	-	-	+
C14262026	Xiangtan	Xiangxiang City County	nan men cai shi chang	Sewage	2014-02-17	+	-	-	+
C14262027	Xiangtan	Xiangxiang City County	nan men cai shi chang	Chopping board	2014-02-17	+	-	-	+
C14262028	Xiangtan	Xiangxiang City County	xin xiang lu hu tie shi chang	Poultry drinking water	2014-02-17	+	-	-	-
C14262029	Xiangtan	Xiangxiang City County	xin xiang lu hu tie shi chang	Sewage	2014-02-17	+	-	-	+
C14262030	Xiangtan	Xiangxiang City County	xin xiang lu hu tie shi chang	Sewage	2014-02-17	+	-	-	+
C14262031	Xiangtan	Xiangxiang City County	chang cai shi chang	Poultry drinking water	2014-02-17	-
C14262032	Xiangtan	Xiangxiang City County	chang cai shi chang	Sewage	2014-02-17	+	-	-	+
C14262033	Xiangtan	Xiangxiang City County	chang cai shi chang	Sewage	2014-02-17	+	-	-	+
C14262034	Xiangtan	Xiangxiang City County	dong feng cai shi chang	Sewage	2014-02-17	+	-	-	+
C14262035	Xiangtan	Yuhu District	ai guo qiao nong mao shi chang	Poultry drinking water	2014-02-24	+	+	-	-
C14262036	Xiangtan	Yuhu District	ai guo qiao nong mao shi chang	Sewage	2014-02-24	+	-	+	-
C14262037	Xiangtan	Yuhu District	ai guo qiao nong mao shi chang	Sewage	2014-02-24	+	+	+	-
C14262038	Xiangtan	Yuhu District	jiang nan da shi chang	Sewage	2014-02-24	+	-	+	-
C14262039	Xiangtan	Yuhu District	jiang nan da shi chang	Poultry drinking water	2014-02-24	+	-	+	-
C14262040	Xiangtan	Yuhu District	jiang nan da shi chang	Sewage	2014-02-24	+	+	+	-
C14262041	Xiangtan	Xiangtan County	she fu nong mao shi chang	Sewage	2014-02-25	-
C14262042	Xiangtan	Xiangtan County	she fu nong mao shi chang	Poultry feces	2014-02-25	-
C14262043	Xiangtan	Xiangtan County	she fu nong mao shi chang	Sewage	2014-02-25	-
C14262044	Xiangtan	Yuetang District	san zhong cai shi chang	Poultry drinking water	2014-02-25	-
C14262045	Xiangtan	Yuetang District	san zhong cai shi chang	Poultry drinking water	2014-02-25	-
C14262046	Xiangtan	Yuetang District	san zhong cai shi chang	Poultry drinking water	2014-02-25	-
C14262047	Xiangtan	Shaoshan City County	shao shan zhong xin nong mao shi chang	Sewage	2014-02-25	+	+	-	-
C14262048	Xiangtan	Shaoshan City County	shao shan zhong xin nong mao shi chang	Sewage	2014-02-25	+	+	-	-
C14262049	Xiangtan	Shaoshan City County	shao shan zhong xin nong mao shi chang	Sewage	2014-02-25	+	-	+	-
C14262050	Xiangtan	Xiangxiang City County	dong feng cai shi chang	Sewage	2014-02-28	-
C14262051	Xiangtan	Xiangxiang City County	dong feng cai shi chang	Poultry cage	2014-02-28	-
C14262052	Xiangtan	Xiangxiang City County	zhong xin nong mao shi chang	Sewage	2014-02-28	-
C14262053	Xiangtan	Xiangxiang City County	zhong xin nong mao shi chang	Poultry cage	2014-02-28	-
C14262054	Xiangtan	Xiangxiang City County	nan men cai shi chang	Sewage	2014-02-28	-
C14262055	Xiangtan	Xiangxiang City County	nan men cai shi chang	Poultry cage	2014-02-28	-
C14262056	Xiangtan	Xiangxiang City County	nan men cai shi chang	Sewage	2014-02-28	+	-	-	+
C14262057	Xiangtan	Xiangxiang City County	nan men cai shi chang	Poultry cage	2014-02-28	-
C14262058	Xiangtan	Xiangxiang City County	hu tie cai shi chang	Sewage	2014-02-28	-
C14262059	Xiangtan	Xiangxiang City County	hu tie cai shi chang	Sewage	2014-02-28	-
C14262062	Xiangtan	Xiangtan County	jin peng nong mao shi chang	Sewage	2014-03-10	+	+	+	-
C14262063	Xiangtan	Xiangtan County	jin peng nong mao shi chang	Poultry drinking water	2014-03-10	-
C14262064	Xiangtan	Xiangtan County	jin peng nong mao shi chang	Chopping board	2014-03-10	-
C14262065	Xiangtan	Yuhu District	jiang lu nong mao shi chang	Poultry drinking water	2014-03-11	+	-	+	-
C14262066	Xiangtan	Yuhu District	jiang lu nong mao shi chang	Poultry drinking water	2014-03-11	+	-	+	-
C14262067	Xiangtan	Yuhu District	jiang lu nong mao shi chang	Sewage	2014-03-11	+	-	+	-
C14262068	Xiangtan	Yuhu District	sha zi ling nong mao shi chang	Poultry drinking water	2014-03-11	+	+	-	-
C14262069	Xiangtan	Yuhu District	sha zi ling nong mao shi chang	Poultry drinking water	2014-03-11	+	+	+	-
C14262070	Xiangtan	Yuhu District	sha zi ling nong mao shi chang	Sewage	2014-03-11	+	+	-	-
C14262071	Xiangtan	Yuetang District	jiu zhou nong mao shi chang	Poultry drinking water	2014-03-11	-
C14262072	Xiangtan	Yuetang District	jiu zhou nong mao shi chang	Poultry drinking water	2014-03-11	-
C14262073	Xiangtan	Yuetang District	jiu zhou nong mao shi chang	Sewage	2014-03-11	+	+	-	-
C14262074	Xiangtan	Shaoshan City County	shao shan zhong xin nong mao shi chang	Sewage	2014-03-10	+	-	-	-
C14262075	Xiangtan	Shaoshan City County	shao shan zhong xin nong mao shi chang	Sewage	2014-03-10	+	-	-	-
C14262076	Xiangtan	Shaoshan City County	shao shan zhong xin nong mao shi chang	Sewage	2014-03-10	-
C14262077	Xiangtan	Xiangxiang City County	zhong xin nong mao shi chang	Sewage	2014-03-12	+	+	-	-
C14262078	Xiangtan	Xiangxiang City County	zhong xin nong mao shi chang	Sewage	2014-03-12	+	-	-	-
C14262079	Xiangtan	Xiangxiang City County	zhong xin nong mao shi chang	Poultry cage	2014-03-12	-
C14262080	Xiangtan	Xiangtan County	jin shi nong mao shi chang	Poultry feces	2014-03-21	+	+	-	-
C14262081	Xiangtan	Xiangtan County	jin shi nong mao shi chang	Chopping board	2014-03-21	-
C14262082	Xiangtan	Xiangtan County	jin shi nong mao shi chang	Sewage	2014-03-21	+	-	+	-
C14262083	Xiangtan	Yuetang District	ban tang pu nong mao shi chang	Poultry drinking water	2014-03-25	+	+	+	-
C14262084	Xiangtan	Yuetang District	ban tang pu nong mao shi chang	Poultry drinking water	2014-03-25	+	+	+	-
C14262085	Xiangtan	Yuetang District	ban tang pu nong mao shi chang	Sewage	2014-03-25	+	+	+	-
C14262086	Xiangtan	Shaoshan City County	shao shan zhong xin nong mao shi chang	Sewage	2014-03-25	+	+	+	-
C14262087	Xiangtan	Shaoshan City County	shao shan zhong xin nong mao shi chang	Sewage	2014-03-25	+	+	-	-
C14262088	Xiangtan	Shaoshan City County	shao shan zhong xin nong mao shi chang	Sewage	2014-03-25	-
C14262089	Xiangtan	Yuhu District	jiu hua shan shan nong mao shi chang	Poultry drinking water	2014-03-25	+	+	+	-
C14262090	Xiangtan	Yuhu District	jiu hua shan shan nong mao shi chang	Sewage	2014-03-25	-
C14262091	Xiangtan	Yuhu District	jiu hua shan shan nong mao shi chang	Sewage	2014-03-25	+	-	+	-
C14262092	Xiangtan	Yuhu District	jiang lu nong mao shi chang	Poultry drinking water	2014-03-25	+	+	+	-
C14262093	Xiangtan	Yuhu District	jiang lu nong mao shi chang	Sewage	2014-03-25	+	-	+	-
C14262094	Xiangtan	Yuhu District	jiang lu nong mao shi chang	Sewage	2014-03-25	+	+	+	-
C14262095	Xiangtan	Xiangxiang City County	nan men cai shi chang	Sewage	2014-03-26	-
C14262096	Xiangtan	Xiangxiang City County	nan men cai shi chang	Sewage	2014-03-26	-
C14262097	Xiangtan	Xiangxiang City County	nan men cai shi chang	Sewage	2014-03-26	-
C14262098	Xiangtan	Xiangxiang City County	dong feng cai shi chang	Sewage	2014-04-08	-
C14262099	Xiangtan	Xiangxiang City County	dong feng cai shi chang	Sewage	2014-04-08	+	-	+	-
C14262100	Xiangtan	Xiangxiang City County	dong feng cai shi chang	Chopping board	2014-04-08	-
C14262103	Xiangtan	Xiangtan County	shi tan nong mao shi chang	Other	2014-04-09	-
C14262104	Xiangtan	Xiangtan County	shi tan nong mao shi chang	Sewage	2014-04-09	+	+	+	-
C14262105	Xiangtan	Xiangtan County	shi tan nong mao shi chang	Poultry feces	2014-04-09	-
C14262106	Xiangtan	Xiangtan County	yun hu qiao nong mao shi chang	Poultry drinking water	2014-04-09	-
C14262107	Xiangtan	Xiangtan County	yun hu qiao nong mao shi chang	Poultry feces	2014-04-09	-
C14262108	Xiangtan	Xiangtan County	yun hu qiao nong mao shi chang	Sewage	2014-04-09	-
C14262109	Xiangtan	Yuetang District	ban tang pu nong mao shi chang	Poultry drinking water	2014-04-09	+	-	+	-
C14262110	Xiangtan	Yuetang District	ban tang pu nong mao shi chang	Poultry drinking water	2014-04-09	+	+	+	-
C14262111	Xiangtan	Yuetang District	ban tang pu nong mao shi chang	Sewage	2014-04-09	+	+	+	-
C14262112	Xiangtan	Yuetang District	ban tang pu nong mao shi chang	Poultry drinking water	2014-04-09	+	+	-	-
C14262113	Xiangtan	Yuetang District	ban tang pu nong mao shi chang	Poultry drinking water	2014-04-09	-
C14262114	Xiangtan	Shaoshan City County	shao shan zhong xin nong mao shi chang	Sewage	2014-04-09	-
C14262115	Xiangtan	Shaoshan City County	shao shan zhong xin nong mao shi chang	Sewage	2014-04-09	-
C14262116	Xiangtan	Shaoshan City County	shao shan zhong xin nong mao shi chang	Sewage	2014-04-09	-
C14262117	Xiangtan	Shaoshan City County	shao shan zhong xin nong mao shi chang	Sewage	2014-04-09	-
C14262118	Xiangtan	Shaoshan City County	shao shan zhong xin nong mao shi chang	Sewage	2014-04-09	-
C14262119	Xiangtan	Yuhu District	min zhu lu cai shi chang	Sewage	2014-04-09	-
C14262120	Xiangtan	Yuhu District	min zhu lu cai shi chang	Sewage	2014-04-09	-
C14262121	Xiangtan	Yuhu District	min zhu lu cai shi chang	Sewage	2014-04-09	-
C14262122	Xiangtan	Yuhu District	min zhu lu cai shi chang	Sewage	2014-04-09	-
C14262124	Xiangtan	Yuhu District	jiang lu nong mao shi chang	Sewage	2014-04-09	-
C14262125	Xiangtan	Yuhu District	jiang lu nong mao shi chang	Sewage	2014-04-09	-
C14262126	Xiangtan	Yuhu District	jiang lu nong mao shi chang	Sewage	2014-04-09	-
C14262127	Xiangtan	Yuhu District	jiang lu nong mao shi chang	Sewage	2014-04-09	-
C14262128	Xiangtan	Yuhu District	jiang lu nong mao shi chang	Sewage	2014-04-09	-
C14262129	Xiangtan	Xiangxiang City County	zhong xin nong mao shi chang	Sewage	2014-04-23	-
C14262130	Xiangtan	Xiangxiang City County	zhong xin nong mao shi chang	Poultry drinking water	2014-04-23	-
C14262131	Xiangtan	Xiangxiang City County	zhong xin nong mao shi chang	Chopping board	2014-04-23	-
C14262132	Xiangtan	Xiangxiang City County	hu tie cai shi chang	Sewage	2014-04-23	-
C14262133	Xiangtan	Xiangxiang City County	hu tie cai shi chang	Chopping board	2014-04-23	-
C14262134	Xiangtan	Yuetang District	zuo rong nong mao shi chang	Poultry drinking water	2014-04-23	-
C14262135	Xiangtan	Yuetang District	zuo rong nong mao shi chang	Sewage	2014-04-23	-
C14262136	Xiangtan	Yuetang District	zuo rong nong mao shi chang	Sewage	2014-04-23	-
C14262137	Xiangtan	Yuetang District	zuo rong nong mao shi chang	Sewage	2014-04-23	-
C14262138	Xiangtan	Yuetang District	zuo rong nong mao shi chang	Poultry drinking water	2014-04-23	-
C14262139	Xiangtan	Xiangtan County	hua shi zong he nong mao shi chang	Poultry drinking water	2014-04-23	-
C14262140	Xiangtan	Xiangtan County	hua shi zong he nong mao shi chang	Sewage	2014-04-23	-
C14262141	Xiangtan	Xiangtan County	hua shi zong he nong mao shi chang	Sewage	2014-04-23	-
C14262142	Xiangtan	Xiangtan County	she fu nong mao shi chang	Poultry drinking water	2014-04-23	+	+	+	-
C14262143	Xiangtan	Xiangtan County	she fu nong mao shi chang	Sewage	2014-04-23	-
C14262144	Xiangtan	Xiangtan County	she fu nong mao shi chang	Sewage	2014-04-23	-
C14262145	Xiangtan	Shaoshan City County	shao shan zhong xin nong mao shi chang	Sewage	2014-04-23	-
C14262146	Xiangtan	Shaoshan City County	shao shan zhong xin nong mao shi chang	Sewage	2014-04-23	-
C14262147	Xiangtan	Shaoshan City County	shao shan zhong xin nong mao shi chang	Sewage	2014-04-23	-
C14262148	Xiangtan	Shaoshan City County	shao shan zhong xin nong mao shi chang	Sewage	2014-04-23	-
C14262149	Xiangtan	Shaoshan City County	shao shan zhong xin nong mao shi chang	Sewage	2014-04-23	-
C14262150	Xiangtan	Yuhu District	min zhu lu cai shi chang	Sewage	2014-04-23	+	-	+	-
C14262151	Xiangtan	Yuhu District	min zhu lu cai shi chang	Poultry drinking water	2014-04-23	+	-	+	-
C14262152	Xiangtan	Yuhu District	min zhu lu cai shi chang	Other	2014-04-23	+	-	+	-
C14262153	Xiangtan	Yuhu District	min zhu lu cai shi chang	Poultry drinking water	2014-04-23	-
C14262154	Xiangtan	Yuhu District	min zhu lu cai shi chang	Sewage	2014-04-23	-
C14262155	Xiangtan	Yuhu District	min zhu lu cai shi chang	Other	2014-04-23	+	-	+	-
C14262158	Xiangtan	Yuetang District	chao yang cai shi chang	Other	2014-04-23	-
C14262159	Xiangtan	Yuetang District	chao yang cai shi chang	Poultry drinking water	2014-04-23	+	-	+	-
C14262156	Xiangtan	Yuetang District	chao yang cai shi chang	Poultry drinking water	2014-04-23	-
C14262157	Xiangtan	Yuetang District	chao yang cai shi chang	Sewage	2014-04-23	+	+	-	-
C14263031	Hengyang	Zhengxiang District	heng xi shi chang	Sewage	2014-02-10	-
C14263032	Hengyang	Zhengxiang District	heng xi shi chang	Poultry drinking water	2014-02-10	-
C14263033	Hengyang	Zhengxiang District	heng xi shi chang	Poultry feces	2014-02-10	-
C14263034	Hengyang	Zhengxiang District	heng xi shi chang	Chopping board	2014-02-10	-
C14263035	Hengyang	Zhengxiang District	heng xi shi chang	Chopping board	2014-02-10	-
C14263036	Hengyang	Nanyue District	nan yue nong mao shi chang	Poultry feces	2014-02-10	-
C14263037	Hengyang	Nanyue District	nan yue nong mao shi chang	Poultry drinking water	2014-02-10	+	-	-	-
C14263038	Hengyang	Nanyue District	nan yue nong mao shi chang	Poultry cage	2014-02-10	-
C14263039	Hengyang	Shigu District	hou zai men shi chang	Poultry feces	2014-02-10	+	-	-	-
C14263040	Hengyang	Shigu District	hou zai men shi chang	Poultry feces	2014-02-10	-
C14263041	Hengyang	Shigu District	hou zai men shi chang	Poultry drinking water	2014-02-10	+	-	-	-
C14263042	Hengyang	Shigu District	hou zai men shi chang	Poultry feces	2014-02-10	-
C14263043	Hengyang	Shigu District	hou zai men shi chang	Poultry drinking water	2014-02-10	-
C14263044	Hengyang	Shigu District	hou zai men shi chang	Poultry feces	2014-02-10	-
C14263045	Hengyang	Shigu District	hou zai men shi chang	Poultry drinking water	2014-02-10	+	-	+	-
C14263046	Hengyang	Shigu District	hou zai men shi chang	Poultry feces	2014-02-10	-
C14263047	Hengyang	Shigu District	hou zai men shi chang	Poultry feces	2014-02-10	-
C14263048	Hengyang	Shigu District	hou zai men shi chang	Poultry feces	2014-02-10	-
C14263049	Hengyang	Hengyang County	heng yang xian cheng dong shi chang	Poultry drinking water	2014-02-11	-
C14263050	Hengyang	Hengyang County	heng yang xian cheng dong shi chang	Poultry feces	2014-02-11	-
C14263051	Hengyang	Hengyang County	heng yang xian cheng xi shi chang	Poultry drinking water	2014-02-11	+	-	+	-
C14263052	Hengyang	Hengyang County	heng yang xian cheng xi shi chang	Poultry drinking water	2014-02-11	-
C14263053	Hengyang	Hengyang County	heng yang xian cheng xi shi chang	Poultry feces	2014-02-11	-
C14263054	Hengyang	Hengyang County	heng yang xian cheng xi shi chang	Poultry drinking water	2014-02-11	-
C14263055	Hengyang	Changning City County	chang ning shi zhong xin ji mao shi chang	Chopping board	2014-02-11	-
C14263056	Hengyang	Changning City County	chang ning shi zhong xin ji mao shi chang	Poultry drinking water	2014-02-11	+	-	-	-
C14263057	Hengyang	Changning City County	chang ning shi zhong xin ji mao shi chang	Poultry drinking water	2014-02-11	+	-	-	-
C14263058	Hengyang	Hengdong County	zhong xin cai shi chang	Chopping board	2014-02-11	+	-	-	-
C14263059	Hengyang	Hengdong County	zhong xin cai shi chang	Chopping board	2014-02-11	-
C14263060	Hengyang	Hengdong County	zhong xin cai shi chang	Poultry feces	2014-02-11	-
C14263061	Hengyang	Hengshan County	kai yun shang mao shi chang	Poultry feces	2014-02-11	-
C14263062	Hengyang	Hengshan County	kai yun shang mao shi chang	Poultry drinking water	2014-02-11	-
C14263063	Hengyang	Hengshan County	kai yun shang mao shi chang	Chopping board	2014-02-11	-
C14263064	Hengyang	Qidong County	qi dong xian cheng zhong shi chang	Chopping board	2014-02-11	-
C14263065	Hengyang	Qidong County	qi dong xian cheng zhong shi chang	Poultry feces	2014-02-11	-
C14263066	Hengyang	Qidong County	qi dong xian cheng zhong shi chang	Poultry drinking water	2014-02-11	-
C14263067	Hengyang	Qidong County	qi dong xian cheng zhong shi chang	Sewage	2014-02-11	+	-	-	-
C14263068	Hengyang	Yanfeng District	yan feng qu xian ji xiang nong mao shi chang	Sewage	2014-02-11	+	-	-	-
C14263069	Hengyang	Yanfeng District	yan feng qu xian ji xiang nong mao shi chang	Sewage	2014-02-11	+	-	-	-
C14263070	Hengyang	Yanfeng District	yan feng qu xian ji xiang nong mao shi chang	Sewage	2014-02-11	-
C14263071	Hengyang	Yanfeng District	yan feng qu xian ji xiang nong mao shi chang	Sewage	2014-02-11	-
C14263072	Hengyang	Yanfeng District	yan feng qu xian ji xiang nong mao shi chang	Sewage	2014-02-11	-
C14263073	Hengyang	Leiyang City County	zuo yang shi jin shan shi chang	Poultry cage	2014-02-11	-
C14263074	Hengyang	Leiyang City County	zuo yang shi jin shan shi chang	Chopping board	2014-02-11	+	-	-	-
C14263075	Hengyang	Leiyang City County	zuo yang shi jin shan shi chang	Sewage	2014-02-11	+	-	-	-
C14263076	Hengyang	Leiyang City County	zuo yang shi lao nong mao shi chang	Poultry cage	2014-02-11	-
C14263077	Hengyang	Leiyang City County	zuo yang shi lao nong mao shi chang	Poultry cage	2014-02-11	+	-	-	-
C14263078	Hengyang	Leiyang City County	zuo yang shi lao nong mao shi chang	Sewage	2014-02-11	+	-	-	-
C14263079	Hengyang	Zhuhui District	zhu zuo qu heng zhou shi chang	Poultry cage	2014-02-11	-
C14263080	Hengyang	Zhuhui District	zhu zuo qu heng zhou shi chang	Poultry cage	2014-02-11	-
C14263081	Hengyang	Zhuhui District	zhu zuo qu heng zhou shi chang	Chopping board	2014-02-11	+	-	+	-
C14263082	Hengyang	Zhuhui District	zhu zuo qu heng zhou shi chang	Poultry drinking water	2014-02-11	-
C14263083	Hengyang	Zhuhui District	zhu zuo qu heng zhou shi chang	Sewage	2014-02-11	+	-	-	-
C14263084	Hengyang	Zhuhui District	zhu zuo qu heng zhou shi chang	Poultry feces	2014-02-11	-
C14263085	Hengyang	Zhuhui District	zhu zuo qu heng zhou shi chang	Poultry cage	2014-02-11	-
C14263086	Hengyang	Zhuhui District	zhu zuo qu heng zhou shi chang	Chopping board	2014-02-11	+	-	-	-
C14263087	Hengyang	Zhuhui District	zhu zuo qu heng zhou shi chang	Poultry drinking water	2014-02-11	+	-	+	-
C14263088	Hengyang	Zhuhui District	zhu zuo qu heng zhou shi chang	Sewage	2014-02-11	+	-	-	-
C14263089	Hengyang	Zhuhui District	zhu zuo qu san tai cai shi chang	Poultry cage	2014-02-11	+	-	-	-
C14263090	Hengyang	Zhuhui District	zhu zuo qu san tai cai shi chang	Chopping board	2014-02-11	-
C14263091	Hengyang	Zhuhui District	zhu zuo qu san tai cai shi chang	Poultry feces	2014-02-11	-
C14263092	Hengyang	Zhuhui District	zhu zuo qu san tai cai shi chang	Sewage	2014-02-11	+	+	-	-
C14263093	Hengyang	Zhuhui District	zhu zuo qu san tai cai shi chang	Poultry drinking water	2014-02-11	+	+	-	-
C14263094	Hengyang	Hengnan County	che jiang zhen nong mao shi chang	Poultry cage	2014-02-11	-
C14263095	Hengyang	Hengnan County	che jiang zhen nong mao shi chang	Poultry feces	2014-02-11	-
C14263096	Hengyang	Hengnan County	che jiang zhen nong mao shi chang	Poultry feces	2014-02-11	-
C14263097	Hengyang	Hengnan County	san tang zhen nong mao shi chang	Sewage	2014-02-11	-
C14263098	Hengyang	Hengnan County	san tang zhen nong mao shi chang	Sewage	2014-02-11	+	+	-	-
C14263099	Hengyang	Hengnan County	san tang zhen nong mao shi chang	Poultry cage	2014-02-11	-
C14263100	Hengyang	Zhengxiang District	heng xi shi chang	Sewage	2014-02-25	-
C14263101	Hengyang	Zhengxiang District	heng xi shi chang	Poultry feces	2014-02-25	+	-	-	-
C14263102	Hengyang	Zhengxiang District	heng xi shi chang	Poultry cage	2014-02-25	-
C14263103	Hengyang	Zhengxiang District	heng xi shi chang	Poultry feces	2014-02-25	-
C14263104	Hengyang	Zhengxiang District	heng xi shi chang	Chopping board	2014-02-25	-
C14263105	Hengyang	Nanyue District	cheng zhong huo qin shi chang	Poultry feces	2014-02-25	-
C14263106	Hengyang	Nanyue District	cheng zhong huo qin shi chang	Poultry cage	2014-02-25	-
C14263107	Hengyang	Nanyue District	cheng zhong huo qin shi chang	Poultry cage	2014-02-25	-
C14263108	Hengyang	Qidong County	qi dong xian cheng zhong shi chang	Chopping board	2014-02-25	-
C14263109	Hengyang	Qidong County	qi dong xian cheng zhong shi chang	Poultry feces	2014-02-25	+	-	-	-
C14263110	Hengyang	Qidong County	qi dong xian cheng zhong shi chang	Sewage	2014-02-25	-
C14263111	Hengyang	Qidong County	qi dong xian cheng zhong shi chang	Poultry drinking water	2014-02-25	-
C14263112	Hengyang	Changning City County	chang ning shi zhong xin ji mao shi chang	Poultry cage	2014-02-25	-
C14263113	Hengyang	Changning City County	chang ning shi zhong xin ji mao shi chang	Sewage	2014-02-25	-
C14263114	Hengyang	Changning City County	chang ning shi zhong xin ji mao shi chang	Poultry feces	2014-02-25	-
C14263115	Hengyang	Hengshan County	kai yun shang mao shi chang	Poultry drinking water	2014-02-25	-
C14263116	Hengyang	Hengshan County	kai yun shang mao shi chang	Poultry feces	2014-02-25	-
C14263117	Hengyang	Hengshan County	kai yun shang mao shi chang	Poultry cage	2014-02-25	-
C14263118	Hengyang	Zhuhui District	mao ping qin lei pi fa shi chang	Poultry feces	2014-02-25	-
C14263119	Hengyang	Zhuhui District	mao ping qin lei pi fa shi chang	Poultry feces	2014-02-25	-
C14263120	Hengyang	Zhuhui District	mao ping qin lei pi fa shi chang	Poultry feces	2014-02-25	-
C14263121	Hengyang	Zhuhui District	mao ping qin lei pi fa shi chang	Poultry cage	2014-02-25	-
C14263122	Hengyang	Zhuhui District	mao ping qin lei pi fa shi chang	Poultry cage	2014-02-25	-
C14263123	Hengyang	Zhuhui District	zhu zuo qu heng zhou shi chang	Poultry feces	2014-02-25	-
C14263124	Hengyang	Zhuhui District	zhu zuo qu heng zhou shi chang	Poultry cage	2014-02-25	-
C14263125	Hengyang	Zhuhui District	zhu zuo qu heng zhou shi chang	Chopping board	2014-02-25	-
C14263126	Hengyang	Zhuhui District	zhu zuo qu heng zhou shi chang	Sewage	2014-02-25	-
C14263127	Hengyang	Zhuhui District	zhu zuo qu heng zhou shi chang	Sewage	2014-02-25	+	+	-	-
C14263128	Hengyang	Shigu District	sang yuan nong chan pin pi fa shi chang	Poultry feces	2014-02-25	-
C14263129	Hengyang	Shigu District	sang yuan nong chan pin pi fa shi chang	Poultry feces	2014-02-25	-
C14263130	Hengyang	Shigu District	sang yuan nong chan pin pi fa shi chang	Poultry feces	2014-02-25	-
C14263131	Hengyang	Shigu District	sang yuan nong chan pin pi fa shi chang	Poultry drinking water	2014-02-25	-
C14263132	Hengyang	Shigu District	sang yuan nong chan pin pi fa shi chang	Poultry drinking water	2014-02-25	-
C14263133	Hengyang	Shigu District	hou zai men shi chang	Poultry feces	2014-02-25	-
C14263134	Hengyang	Shigu District	hou zai men shi chang	Poultry feces	2014-02-25	-
C14263135	Hengyang	Shigu District	hou zai men shi chang	Poultry feces	2014-02-25	-
C14263136	Hengyang	Shigu District	hou zai men shi chang	Poultry feces	2014-02-25	-
C14263137	Hengyang	Shigu District	hou zai men shi chang	Poultry drinking water	2014-02-25	-
C14263138	Hengyang	Hengdong County	zhong xin cai shi chang	Sewage	2014-02-25	-
C14263139	Hengyang	Hengdong County	zhong xin cai shi chang	Chopping board	2014-02-25	-
C14263140	Hengyang	Hengdong County	zhong xin cai shi chang	Poultry feces	2014-02-25	-
C14263141	Hengyang	Hengyang County	xi du zhen cheng xi shi chang	Poultry feces	2014-02-25	-
C14263142	Hengyang	Hengyang County	xi du zhen cheng xi shi chang	Poultry feces	2014-02-25	-
C14263143	Hengyang	Hengyang County	xi du zhen cheng xi shi chang	Poultry cage	2014-02-25	-
C14263144	Hengyang	Hengyang County	xi du zhen cheng xi shi chang	Poultry cage	2014-02-25	-
C14263145	Hengyang	Hengyang County	xi du zhen cheng xi shi chang	Sewage	2014-02-25	-
C14263146	Hengyang	Hengyang County	xi du zhen cheng xi shi chang	Poultry feces	2014-02-25	-
C14263147	Hengyang	Leiyang City County	zuo yang shi jin shan shi chang	Poultry cage	2014-02-25	-
C14263148	Hengyang	Leiyang City County	zuo yang shi jin shan shi chang	Chopping board	2014-02-25	-
C14263149	Hengyang	Leiyang City County	zuo yang shi jin shan shi chang	Sewage	2014-02-25	-
C14263150	Hengyang	Leiyang City County	zuo yang shi lao nong mao shi chang	Poultry cage	2014-02-25	-
C14263151	Hengyang	Leiyang City County	zuo yang shi lao nong mao shi chang	Chopping board	2014-02-25	-
C14263152	Hengyang	Leiyang City County	zuo yang shi lao nong mao shi chang	Sewage	2014-02-25	-
C14263153	Hengyang	Yanfeng District	yan feng qu xian ji xiang nong mao shi chang	Sewage	2014-02-25	+	-	-	-
C14263154	Hengyang	Yanfeng District	yan feng qu xian ji xiang nong mao shi chang	Sewage	2014-02-25	+	-	-	-
C14263155	Hengyang	Yanfeng District	yan feng qu xian ji xiang nong mao shi chang	Sewage	2014-02-25	+	+	-	-
C14263156	Hengyang	Yanfeng District	yan feng qu xian ji xiang nong mao shi chang	Sewage	2014-02-25	+	+	-	-
C14263157	Hengyang	Yanfeng District	yan feng qu xian ji xiang nong mao shi chang	Sewage	2014-02-25	-
C14263158	Hengyang	Zhuhui District	zhu zuo qu san tai cai shi chang	Poultry cage	2014-02-25	-
C14263159	Hengyang	Zhuhui District	zhu zuo qu san tai cai shi chang	Chopping board	2014-02-25	+	+	-	-
C14263160	Hengyang	Zhuhui District	zhu zuo qu san tai cai shi chang	Poultry feces	2014-02-25	-
C14263161	Hengyang	Zhuhui District	zhu zuo qu san tai cai shi chang	Sewage	2014-02-25	-
C14263162	Hengyang	Zhuhui District	zhu zuo qu san tai cai shi chang	Poultry drinking water	2014-02-25	-
C14263163	Hengyang	Hengnan County	san tang zhen nong mao shi chang	Other	2014-02-26	-
C14263164	Hengyang	Hengnan County	san tang zhen nong mao shi chang	Sewage	2014-02-26	-
C14263165	Hengyang	Hengnan County	san tang zhen nong mao shi chang	Poultry feces	2014-02-26	-
C14263166	Hengyang	Hengnan County	san tang zhen nong mao shi chang	Other	2014-02-26	-
C14263167	Hengyang	Hengnan County	san tang zhen nong mao shi chang	Poultry cage	2014-02-26	-
C14263168	Hengyang	Hengnan County	san tang zhen nong mao shi chang	Poultry feces	2014-02-26	-
C14263169	Hengyang	Nanyue District	nan yue zhong xin shi chang	Poultry cage	2014-03-11	-
C14263170	Hengyang	Nanyue District	nan yue zhong xin shi chang	Poultry feces	2014-03-11	-
C14263171	Hengyang	Nanyue District	nan yue zhong xin shi chang	Poultry drinking water	2014-03-11	-
C14263172	Hengyang	Hengdong County	zhong xin cai shi chang	Sewage	2014-03-11	+	-	-	-
C14263173	Hengyang	Hengdong County	zhong xin cai shi chang	Chopping board	2014-03-11	-
C14263174	Hengyang	Hengdong County	zhong xin cai shi chang	Poultry feces	2014-03-11	-
C14263175	Hengyang	Zhuhui District	zhu zuo qu san tai cai shi chang	Poultry cage	2014-03-11	-
C14263176	Hengyang	Zhuhui District	zhu zuo qu san tai cai shi chang	Chopping board	2014-03-11	-
C14263177	Hengyang	Zhuhui District	zhu zuo qu san tai cai shi chang	Poultry feces	2014-03-11	-
C14263178	Hengyang	Zhuhui District	zhu zuo qu san tai cai shi chang	Sewage	2014-03-11	-
C14263179	Hengyang	Zhuhui District	zhu zuo qu san tai cai shi chang	Poultry drinking water	2014-03-11	+	-	-	-
C14263180	Hengyang	Yanfeng District	yan feng qu xian ji xiang nong mao shi chang	Sewage	2014-03-11	+	+	-	-
C14263181	Hengyang	Yanfeng District	yan feng qu xian ji xiang nong mao shi chang	Sewage	2014-03-11	+	+	-	-
C14263182	Hengyang	Yanfeng District	yan feng qu xian ji xiang nong mao shi chang	Sewage	2014-03-11	+	+	-	-
C14263183	Hengyang	Yanfeng District	yan feng qu xian ji xiang nong mao shi chang	Sewage	2014-03-11	-
C14263184	Hengyang	Yanfeng District	yan feng qu xian ji xiang nong mao shi chang	Sewage	2014-03-11	-
C14263185	Hengyang	Hengyang County	heng yang xian cheng dong shi chang	Poultry cage	2014-03-11	-
C14263186	Hengyang	Hengyang County	heng yang xian cheng dong shi chang	Poultry cage	2014-03-11	-
C14263187	Hengyang	Hengyang County	heng yang xian cheng dong shi chang	Poultry feces	2014-03-11	-
C14263188	Hengyang	Hengyang County	heng yang xian cheng xi shi chang	Poultry feces	2014-03-11	-
C14263189	Hengyang	Hengyang County	heng yang xian cheng xi shi chang	Poultry cage	2014-03-11	-
C14263190	Hengyang	Hengyang County	heng yang xian cheng xi shi chang	Poultry feces	2014-03-11	-
C14263191	Hengyang	Hengshan County	kai yun shang mao shi chang	Poultry drinking water	2014-03-11	+	+	-	-
C14263192	Hengyang	Hengshan County	kai yun shang mao shi chang	Poultry feces	2014-03-11	-
C14263193	Hengyang	Hengshan County	kai yun shang mao shi chang	Poultry cage	2014-03-11	-
C14263194	Hengyang	Hengnan County	che jiang zhen nong mao shi chang	Poultry feces	2014-03-11	-
C14263195	Hengyang	Hengnan County	che jiang zhen nong mao shi chang	Poultry feces	2014-03-11	-
C14263196	Hengyang	Hengnan County	che jiang zhen nong mao shi chang	Poultry cage	2014-03-11	-
C14263197	Hengyang	Hengnan County	che jiang zhen nong mao shi chang	Chopping board	2014-03-11	-
C14263198	Hengyang	Hengnan County	che jiang zhen nong mao shi chang	Sewage	2014-03-11	-
C14263199	Hengyang	Hengnan County	che jiang zhen nong mao shi chang	Sewage	2014-03-11	-
C14263200	Hengyang	Changning City County	chang ning shi zhong xin ji mao shi chang	Poultry cage	2014-03-11	-
C14263201	Hengyang	Changning City County	chang ning shi zhong xin ji mao shi chang	Sewage	2014-03-11	-
C14263202	Hengyang	Changning City County	chang ning shi zhong xin ji mao shi chang	Poultry drinking water	2014-03-11	-
C14263203	Hengyang	Shigu District	hou zai men shi chang	Poultry feces	2014-03-11	-
C14263204	Hengyang	Shigu District	hou zai men shi chang	Poultry feces	2014-03-11	-
C14263205	Hengyang	Shigu District	hou zai men shi chang	Poultry drinking water	2014-03-11	+	-	+	-
C14263206	Hengyang	Shigu District	hou zai men shi chang	Poultry drinking water	2014-03-11	-
C14263207	Hengyang	Shigu District	hou zai men shi chang	Poultry drinking water	2014-03-11	+	-	-	-
C14263208	Hengyang	Qidong County	qi dong xian cheng zhong shi chang	Sewage	2014-03-11	+	-	-	-
C14263209	Hengyang	Qidong County	qi dong xian cheng zhong shi chang	Poultry drinking water	2014-03-11	-
C14263210	Hengyang	Qidong County	qi dong xian cheng zhong shi chang	Poultry feces	2014-03-11	-
C14263211	Hengyang	Qidong County	qi dong xian cheng zhong shi chang	Poultry cage	2014-03-11	-
C14263212	Hengyang	Zhuhui District	zhu zuo qu san hua pi fa shi chang	Poultry feces	2014-03-11	-
C14263213	Hengyang	Zhuhui District	zhu zuo qu san hua pi fa shi chang	Poultry feces	2014-03-11	-
C14263214	Hengyang	Zhuhui District	zhu zuo qu san hua pi fa shi chang	Poultry cage	2014-03-11	+	-	-	-
C14263215	Hengyang	Zhuhui District	zhu zuo qu san hua pi fa shi chang	Poultry cage	2014-03-11	+	-	-	-
C14263216	Hengyang	Zhuhui District	zhu zuo qu san hua pi fa shi chang	Sewage	2014-03-11	-
C14263217	Hengyang	Zhuhui District	zhu zuo qu heng zhou shi chang	Poultry feces	2014-03-11	-
C14263218	Hengyang	Zhuhui District	zhu zuo qu heng zhou shi chang	Poultry feces	2014-03-11	-
C14263219	Hengyang	Zhuhui District	zhu zuo qu heng zhou shi chang	Poultry cage	2014-03-11	-
C14263220	Hengyang	Zhuhui District	zhu zuo qu heng zhou shi chang	Sewage	2014-03-11	+	-	-	-
C14263221	Hengyang	Zhuhui District	zhu zuo qu heng zhou shi chang	Poultry drinking water	2014-03-11	-
C14263222	Hengyang	Zhengxiang District	heng xi shi chang	Poultry drinking water	2014-03-11	+	-	-	-
C14263223	Hengyang	Zhengxiang District	heng xi shi chang	Sewage	2014-03-11	-
C14263224	Hengyang	Zhengxiang District	heng xi shi chang	Poultry cage	2014-03-11	-
C14263225	Hengyang	Zhengxiang District	heng xi shi chang	Poultry feces	2014-03-11	-
C14263226	Hengyang	Zhengxiang District	heng xi shi chang	Chopping board	2014-03-11	+	-	-	-
C14263227	Hengyang	Leiyang City County	zuo yang shi jin shan shi chang	Poultry cage	2014-03-11	-
C14263228	Hengyang	Leiyang City County	zuo yang shi jin shan shi chang	Chopping board	2014-03-11	-
C14263229	Hengyang	Leiyang City County	zuo yang shi jin shan shi chang	Sewage	2014-03-11	-
C14263230	Hengyang	Leiyang City County	zuo yang shi lao nong mao shi chang	Poultry cage	2014-03-11	-
C14263231	Hengyang	Leiyang City County	zuo yang shi lao nong mao shi chang	Poultry feces	2014-03-11	-
C14263232	Hengyang	Leiyang City County	zuo yang shi lao nong mao shi chang	Poultry drinking water	2014-03-11	-
C14263233	Hengyang	Shigu District	shi gu qu yan qi qiao shi chang	Poultry feces	2014-03-11	-
C14263234	Hengyang	Shigu District	shi gu qu yan qi qiao shi chang	Poultry feces	2014-03-11	-
C14263235	Hengyang	Shigu District	shi gu qu yan qi qiao shi chang	Poultry feces	2014-03-11	-
C14263236	Hengyang	Shigu District	shi gu qu yan qi qiao shi chang	Chopping board	2014-03-11	-
C14263237	Hengyang	Shigu District	shi gu qu yan qi qiao shi chang	Poultry cage	2014-03-11	-
C14263238	Hengyang	Nanyue District	nan yue nong mao shi chang	Poultry feces	2014-03-25	-
C14263239	Hengyang	Nanyue District	nan yue nong mao shi chang	Poultry drinking water	2014-03-25	-
C14263240	Hengyang	Nanyue District	nan yue nong mao shi chang	Poultry cage	2014-03-25	-
C14263241	Hengyang	Qidong County	qi dong xian cheng zhong shi chang	Poultry drinking water	2014-03-25	-
C14263242	Hengyang	Qidong County	qi dong xian cheng zhong shi chang	Poultry drinking water	2014-03-25	-
C14263243	Hengyang	Qidong County	qi dong xian cheng zhong shi chang	Chopping board	2014-03-25	-
C14263244	Hengyang	Qidong County	qi dong xian cheng zhong shi chang	Poultry feces	2014-03-25	-
C14263245	Hengyang	Hengyang County	heng yang xian cheng dong shi chang	Poultry drinking water	2014-03-25	-
C14263246	Hengyang	Hengyang County	heng yang xian cheng dong shi chang	Poultry cage	2014-03-25	+	-	-	-
C14263247	Hengyang	Hengyang County	heng yang xian cheng dong shi chang	Poultry cage	2014-03-25	-
C14263248	Hengyang	Hengyang County	heng yang xian cheng dong shi chang	Poultry feces	2014-03-25	-
C14263249	Hengyang	Hengyang County	heng yang xian cheng dong shi chang	Poultry cage	2014-03-25	-
C14263250	Hengyang	Hengyang County	heng yang xian cheng dong shi chang	Poultry cage	2014-03-25	-
C14263251	Hengyang	Zhuhui District	zhu zuo qu san tai cai shi chang	Poultry cage	2014-03-25	-
C14263252	Hengyang	Zhuhui District	zhu zuo qu san tai cai shi chang	Poultry cage	2014-03-25	+	-	-	-
C14263253	Hengyang	Zhuhui District	zhu zuo qu san tai cai shi chang	Poultry feces	2014-03-25	-
C14263254	Hengyang	Zhuhui District	zhu zuo qu san tai cai shi chang	Sewage	2014-03-25	+	+	-	-
C14263255	Hengyang	Zhuhui District	zhu zuo qu san tai cai shi chang	Poultry drinking water	2014-03-25	-
C14263256	Hengyang	Zhuhui District	zhu zuo qu san tai cai shi chang	Poultry cage	2014-03-25	-
C14263257	Hengyang	Zhuhui District	zhu zuo qu san tai cai shi chang	Chopping board	2014-03-25	+	-	-	-
C14263258	Hengyang	Zhuhui District	zhu zuo qu san tai cai shi chang	Poultry feces	2014-03-25	-
C14263259	Hengyang	Zhuhui District	zhu zuo qu san tai cai shi chang	Sewage	2014-03-25	-
C14263260	Hengyang	Zhuhui District	zhu zuo qu san tai cai shi chang	Poultry drinking water	2014-03-25	-
C14263261	Hengyang	Leiyang City County	zuo yang shi jin shan shi chang	Poultry cage	2014-03-25	-
C14263262	Hengyang	Leiyang City County	zuo yang shi jin shan shi chang	Poultry feces	2014-03-25	-
C14263263	Hengyang	Leiyang City County	zuo yang shi jin shan shi chang	Sewage	2014-03-25	-
C14263264	Hengyang	Leiyang City County	zuo yang shi jin shan shi chang	Poultry cage	2014-03-25	-
C14263265	Hengyang	Leiyang City County	zuo yang shi jin shan shi chang	Chopping board	2014-03-25	-
C14263266	Hengyang	Leiyang City County	zuo yang shi jin shan shi chang	Sewage	2014-03-25	-
C14263267	Hengyang	Hengdong County	zhong xin cai shi chang	Poultry cage	2014-03-25	-
C14263268	Hengyang	Hengdong County	zhong xin cai shi chang	Chopping board	2014-03-25	-
C14263269	Hengyang	Hengdong County	zhong xin cai shi chang	Poultry feces	2014-03-25	-
C14263270	Hengyang	Hengdong County	zhong xin cai shi chang	Chopping board	2014-03-25	-
C14263271	Hengyang	Changning City County	chang ning shi zhong xin ji mao shi chang	Sewage	2014-03-25	-
C14263272	Hengyang	Changning City County	chang ning shi zhong xin ji mao shi chang	Poultry drinking water	2014-03-25	-
C14263273	Hengyang	Yanfeng District	yan feng qu xian ji xiang nong mao shi chang	Sewage	2014-03-25	-
C14263274	Hengyang	Yanfeng District	yan feng qu xian ji xiang nong mao shi chang	Sewage	2014-03-25	-
C14263275	Hengyang	Yanfeng District	yan feng qu xian ji xiang nong mao shi chang	Sewage	2014-03-25	-
C14263276	Hengyang	Yanfeng District	yan feng qu xian ji xiang nong mao shi chang	Sewage	2014-03-25	-
C14263277	Hengyang	Yanfeng District	yan feng qu xian ji xiang nong mao shi chang	Sewage	2014-03-25	-
C14263278	Hengyang	Shigu District	shi gu qu yan qi qiao shi chang	Poultry feces	2014-03-25	-
C14263279	Hengyang	Shigu District	shi gu qu yan qi qiao shi chang	Poultry feces	2014-03-25	-
C14263280	Hengyang	Shigu District	shi gu qu yan qi qiao shi chang	Poultry feces	2014-03-25	-
C14263281	Hengyang	Shigu District	shi gu qu yan qi qiao shi chang	Poultry feces	2014-03-25	-
C14263282	Hengyang	Shigu District	shi gu qu yan qi qiao shi chang	Poultry feces	2014-03-25	-
C14263283	Hengyang	Shigu District	shi gu qu yan qi qiao shi chang	Poultry feces	2014-03-25	-
C14263284	Hengyang	Shigu District	shi gu qu yan qi qiao shi chang	Poultry feces	2014-03-25	-
C14263285	Hengyang	Shigu District	shi gu qu yan qi qiao shi chang	Poultry feces	2014-03-25	-
C14263286	Hengyang	Shigu District	shi gu qu yan qi qiao shi chang	Poultry feces	2014-03-25	-
C14263287	Hengyang	Shigu District	shi gu qu yan qi qiao shi chang	Poultry feces	2014-03-25	-
C14263288	Hengyang	Hengshan County	kai yun shang mao shi chang	Poultry drinking water	2014-03-25	-
C14263289	Hengyang	Hengshan County	kai yun shang mao shi chang	Poultry feces	2014-03-25	-
C14263290	Hengyang	Hengshan County	kai yun shang mao shi chang	Poultry cage	2014-03-25	-
C14263297	Hengyang	Zhuhui District	zhu zuo qu heng zhou shi chang	Poultry feces	2014-03-25	-
C14263298	Hengyang	Zhuhui District	zhu zuo qu heng zhou shi chang	Poultry feces	2014-03-25	-
C14263299	Hengyang	Zhuhui District	zhu zuo qu heng zhou shi chang	Poultry cage	2014-03-25	-
C14263300	Hengyang	Zhuhui District	zhu zuo qu heng zhou shi chang	Sewage	2014-03-25	-
C14263301	Hengyang	Zhuhui District	zhu zuo qu heng zhou shi chang	Sewage	2014-03-25	-
C14263302	Hengyang	Zhuhui District	zhu zuo qu san hua pi fa shi chang	Poultry feces	2014-03-25	-
C14263303	Hengyang	Zhuhui District	zhu zuo qu san hua pi fa shi chang	Poultry feces	2014-03-25	-
C14263304	Hengyang	Zhuhui District	zhu zuo qu san hua pi fa shi chang	Poultry cage	2014-03-25	-
C14263305	Hengyang	Zhuhui District	zhu zuo qu san hua pi fa shi chang	Poultry cage	2014-03-25	-
C14263306	Hengyang	Zhuhui District	zhu zuo qu san hua pi fa shi chang	Sewage	2014-03-25	-
C14263307	Hengyang	Zhengxiang District	zheng xiang qu heng xi shi chang	Poultry drinking water	2014-03-25	-
C14263308	Hengyang	Zhengxiang District	zheng xiang qu heng xi shi chang	Sewage	2014-03-25	-
C14263309	Hengyang	Zhengxiang District	zheng xiang qu heng xi shi chang	Poultry feces	2014-03-25	-
C14263310	Hengyang	Zhengxiang District	zheng xiang qu heng xi shi chang	Chopping board	2014-03-25	-
C14263311	Hengyang	Zhengxiang District	zheng xiang qu heng xi shi chang	Poultry cage	2014-03-25	-
C14263312	Hengyang	Changning City County	chang ning shi zhong xin ji mao shi chang	Poultry cage	2014-04-08	-
C14263313	Hengyang	Changning City County	chang ning shi zhong xin ji mao shi chang	Sewage	2014-04-08	-
C14263314	Hengyang	Changning City County	chang ning shi zhong xin ji mao shi chang	Poultry drinking water	2014-04-08	-
C14263315	Hengyang	Leiyang City County	zuo yang shi jin shan shi chang	Poultry cage	2014-04-08	-
C14263316	Hengyang	Leiyang City County	zuo yang shi jin shan shi chang	Chopping board	2014-04-08	-
C14263317	Hengyang	Leiyang City County	zuo yang shi jin shan shi chang	Sewage	2014-04-08	-
C14263318	Hengyang	Leiyang City County	zuo yang shi lao nong mao shi chang	Poultry cage	2014-04-08	-
C14263319	Hengyang	Leiyang City County	zuo yang shi lao nong mao shi chang	Chopping board	2014-04-08	-
C14263320	Hengyang	Leiyang City County	zuo yang shi lao nong mao shi chang	Sewage	2014-04-08	-
C14263321	Hengyang	Zhengxiang District	gao xin qu san tai cai shi chang	Poultry cage	2014-04-08	-
C14263322	Hengyang	Zhengxiang District	gao xin qu san tai cai shi chang	Chopping board	2014-04-08	-
C14263323	Hengyang	Zhengxiang District	gao xin qu san tai cai shi chang	Poultry feces	2014-04-08	-
C14263324	Hengyang	Zhengxiang District	gao xin qu san tai cai shi chang	Sewage	2014-04-08	-
C14263325	Hengyang	Zhengxiang District	gao xin qu san tai cai shi chang	Poultry drinking water	2014-04-08	-
C14263326	Hengyang	Zhengxiang District	gao xin qu san tai cai shi chang	Poultry cage	2014-04-08	-
C14263327	Hengyang	Zhengxiang District	gao xin qu san tai cai shi chang	Chopping board	2014-04-08	-
C14263328	Hengyang	Zhengxiang District	gao xin qu san tai cai shi chang	Poultry feces	2014-04-08	-
C14263329	Hengyang	Zhengxiang District	gao xin qu san tai cai shi chang	Sewage	2014-04-08	-
C14263330	Hengyang	Zhengxiang District	gao xin qu san tai cai shi chang	Poultry drinking water	2014-04-08	-
C14263331	Hengyang	Qidong County	qi dong xian cheng zhong shi chang	Poultry drinking water	2014-04-08	-
C14263332	Hengyang	Qidong County	qi dong xian cheng zhong shi chang	Sewage	2014-04-08	-
C14263333	Hengyang	Qidong County	qi dong xian cheng zhong shi chang	Chopping board	2014-04-08	-
C14263334	Hengyang	Qidong County	qi dong xian cheng zhong shi chang	Poultry feces	2014-04-08	-
C14263335	Hengyang	Zhengxiang District	heng xi shi chang	Poultry drinking water	2014-04-08	-
C14263336	Hengyang	Zhengxiang District	heng xi shi chang	Sewage	2014-04-08	-
C14263337	Hengyang	Zhengxiang District	heng xi shi chang	Poultry cage	2014-04-08	-
C14263338	Hengyang	Zhengxiang District	heng xi shi chang	Chopping board	2014-04-08	-
C14263339	Hengyang	Zhengxiang District	heng xi shi chang	Poultry feces	2014-04-08	-
C14263340	Hengyang	Yanfeng District	yan feng qu xian ji xiang nong mao shi chang	Sewage	2014-04-08	-
C14263341	Hengyang	Yanfeng District	yan feng qu xian ji xiang nong mao shi chang	Sewage	2014-04-08	-
C14263342	Hengyang	Yanfeng District	yan feng qu xian ji xiang nong mao shi chang	Sewage	2014-04-08	-
C14263343	Hengyang	Yanfeng District	yan feng qu xian ji xiang nong mao shi chang	Sewage	2014-04-08	-
C14263344	Hengyang	Yanfeng District	yan feng qu xian ji xiang nong mao shi chang	Sewage	2014-04-08	-
C14263345	Hengyang	Hengyang County	heng yang xian cheng xi shi chang	Poultry cage	2014-04-08	-
C14263346	Hengyang	Hengyang County	heng yang xian cheng xi shi chang	Poultry drinking water	2014-04-08	-
C14263347	Hengyang	Hengyang County	heng yang xian cheng xi shi chang	Chopping board	2014-04-08	-
C14263348	Hengyang	Hengyang County	heng yang xian cheng dong shi chang	Poultry cage	2014-04-08	-
C14263349	Hengyang	Hengyang County	heng yang xian cheng dong shi chang	Poultry feces	2014-04-08	-
C14263350	Hengyang	Hengyang County	heng yang xian cheng dong shi chang	Poultry drinking water	2014-04-08	-
C14263351	Hengyang	Hengshan County	kai yun shang mao shi chang	Poultry drinking water	2014-04-08	-
C14263352	Hengyang	Hengshan County	kai yun shang mao shi chang	Poultry feces	2014-04-08	-
C14263353	Hengyang	Hengshan County	kai yun shang mao shi chang	Poultry cage	2014-04-08	-
C14263354	Hengyang	Hengdong County	zhong xin cai shi chang	Poultry cage	2014-04-08	-
C14263355	Hengyang	Hengdong County	zhong xin cai shi chang	Chopping board	2014-04-08	-
C14263356	Hengyang	Hengdong County	zhong xin cai shi chang	Poultry feces	2014-04-08	-
C14263357	Hengyang	Zhuhui District	zhu zuo qu heng zhou shi chang	Poultry feces	2014-04-08	-
C14263358	Hengyang	Zhuhui District	zhu zuo qu heng zhou shi chang	Poultry feces	2014-04-08	-
C14263359	Hengyang	Zhuhui District	zhu zuo qu heng zhou shi chang	Chopping board	2014-04-08	-
C14263360	Hengyang	Zhuhui District	zhu zuo qu heng zhou shi chang	Sewage	2014-04-08	-
C14263361	Hengyang	Zhuhui District	zhu zuo qu heng zhou shi chang	Sewage	2014-04-08	-
C14263362	Hengyang	Zhuhui District	zhu zuo qu san hua pi fa shi chang	Poultry feces	2014-04-08	-
C14263363	Hengyang	Zhuhui District	zhu zuo qu san hua pi fa shi chang	Poultry feces	2014-04-08	-
C14263364	Hengyang	Zhuhui District	zhu zuo qu san hua pi fa shi chang	Poultry cage	2014-04-08	-
C14263365	Hengyang	Zhuhui District	zhu zuo qu san hua pi fa shi chang	Poultry cage	2014-04-08	-
C14263366	Hengyang	Zhuhui District	zhu zuo qu san hua pi fa shi chang	Poultry drinking water	2014-04-08	-
C14263367	Hengyang	Nanyue District	cheng zhong huo qin shi chang	Poultry feces	2014-04-08	-
C14263368	Hengyang	Nanyue District	cheng zhong huo qin shi chang	Poultry drinking water	2014-04-08	-
C14263369	Hengyang	Nanyue District	cheng zhong huo qin shi chang	Poultry feces	2014-04-08	-
C14263370	Hengyang	Shigu District	shi gu qu yan qi qiao shi chang	Poultry feces	2014-04-08	-
C14263371	Hengyang	Shigu District	shi gu qu yan qi qiao shi chang	Poultry drinking water	2014-04-08	-
C14263372	Hengyang	Shigu District	shi gu qu yan qi qiao shi chang	Poultry feces	2014-04-08	-
C14263373	Hengyang	Shigu District	shi gu qu yan qi qiao shi chang	Poultry feces	2014-04-08	-
C14263374	Hengyang	Shigu District	shi gu qu yan qi qiao shi chang	Poultry drinking water	2014-04-08	-
C14263375	Hengyang	Shigu District	hou zai men shi chang	Poultry feces	2014-04-08	-
C14263376	Hengyang	Shigu District	hou zai men shi chang	Poultry feces	2014-04-08	-
C14263377	Hengyang	Shigu District	hou zai men shi chang	Poultry feces	2014-04-08	-
C14263378	Hengyang	Shigu District	hou zai men shi chang	Poultry drinking water	2014-04-08	-
C14263379	Hengyang	Shigu District	hou zai men shi chang	Poultry drinking water	2014-04-08	-
C14263397	Hengyang	Hengyang County	hong shi zhen nong mao shi chang	Chopping board	2014-04-14	-
C14263398	Hengyang	Hengyang County	hong shi zhen nong mao shi chang	Chopping board	2014-04-14	-
C14263399	Hengyang	Hengyang County	hong shi zhen nong mao shi chang	Chopping board	2014-04-14	-
C14263400	Hengyang	Hengyang County	hong shi zhen nong mao shi chang	Poultry cage	2014-04-14	-
C14263401	Hengyang	Hengyang County	hong shi zhen nong mao shi chang	Poultry drinking water	2014-04-14	-
C14263402	Hengyang	Hengyang County	hong shi zhen nong mao shi chang	Other	2014-04-14	-
C14263403	Hengyang	Hengyang County	hong shi zhen nong mao shi chang	Poultry feces	2014-04-14	-
C14263404	Hengyang	Hengyang County	hong shi zhen nong mao shi chang	Poultry feces	2014-04-14	-
C14263405	Hengyang	Hengyang County	hong shi zhen nong mao shi chang	Poultry drinking water	2014-04-14	-
C14263406	Hengyang	Hengyang County	hong shi zhen nong mao shi chang	Poultry drinking water	2014-04-14	-
C14263407	Hengyang	Hengyang County	hong shi zhen nong mao shi chang	Poultry drinking water	2014-04-14	-
C14263408	Hengyang	Hengyang County	hong shi zhen nong mao shi chang	Poultry drinking water	2014-04-14	-
C14263409	Hengyang	Hengyang County	hong shi zhen nong mao shi chang	Sewage	2014-04-14	-
C14263410	Hengyang	Hengyang County	hong shi zhen nong mao shi chang	Poultry feces	2014-04-14	-
C14263411	Hengyang	Hengyang County	hong shi zhen nong mao shi chang	Poultry feces	2014-04-14	-
C14263412	Hengyang	Hengyang County	hong shi zhen nong mao shi chang	Poultry feces	2014-04-14	-
C14263413	Hengyang	Hengyang County	hong shi zhen nong mao shi chang	Poultry feces	2014-04-14	-
C14263414	Hengyang	Hengyang County	hong shi zhen nong mao shi chang	Poultry feces	2014-04-14	-
C14263415	Hengyang	Hengyang County	hong shi zhen nong mao shi chang	Poultry cage	2014-04-14	-
C14263416	Hengyang	Hengyang County	hong shi zhen nong mao shi chang	Poultry cage	2014-04-14	-
C14263417	Hengyang	Hengyang County	heng yang xian jin lan cai shi chang	Chopping board	2014-04-18	-
C14263418	Hengyang	Hengyang County	heng yang xian jin lan cai shi chang	Poultry cage	2014-04-18	-
C14263419	Hengyang	Hengyang County	heng yang xian jin lan cai shi chang	Poultry feces	2014-04-18	-
C14263420	Hengyang	Hengyang County	heng yang xian jin lan cai shi chang	Chopping board	2014-04-18	-
C14263421	Hengyang	Hengyang County	heng yang xian jin lan cai shi chang	Poultry cage	2014-04-18	-
C14263422	Hengyang	Hengyang County	heng yang xian jin lan cai shi chang	Poultry feces	2014-04-18	-
C14263423	Hengyang	Hengyang County	heng yang xian jin lan cai shi chang	Chopping board	2014-04-18	-
C14263424	Hengyang	Hengyang County	heng yang xian jin lan cai shi chang	Poultry drinking water	2014-04-18	-
C14263425	Hengyang	Hengyang County	heng yang xian jin lan cai shi chang	Poultry feces	2014-04-18	-
C14263446	Hengyang	Zhengxiang District	hua xin san tai cai shi chang	Poultry cage	2014-04-23	-
C14263447	Hengyang	Zhengxiang District	hua xin san tai cai shi chang	Chopping board	2014-04-21	+	-	-	-
C14263448	Hengyang	Zhengxiang District	hua xin san tai cai shi chang	Poultry feces	2014-04-21	-
C14263449	Hengyang	Zhengxiang District	hua xin san tai cai shi chang	Sewage	2014-04-21	+	-	-	-
C14263450	Hengyang	Zhengxiang District	hua xin san tai cai shi chang	Poultry drinking water	2014-04-21	+	-	-	-
C14263451	Hengyang	Zhengxiang District	hua xin san tai cai shi chang	Poultry cage	2014-04-21	-
C14263452	Hengyang	Zhengxiang District	hua xin san tai cai shi chang	Chopping board	2014-04-21	-
C14263453	Hengyang	Zhengxiang District	hua xin san tai cai shi chang	Poultry feces	2014-04-21	-
C14263454	Hengyang	Zhengxiang District	hua xin san tai cai shi chang	Sewage	2014-04-21	+	-	-	-
C14263455	Hengyang	Zhengxiang District	hua xin san tai cai shi chang	Poultry drinking water	2014-04-21	-
C14263456	Hengyang	Nanyue District	nan yue zhong xin shi chang	Poultry feces	2014-04-21	-
C14263457	Hengyang	Nanyue District	nan yue zhong xin shi chang	Chopping board	2014-04-21	+	-	-	-
C14263458	Hengyang	Nanyue District	nan yue zhong xin shi chang	Poultry drinking water	2014-04-21	-
C14263459	Hengyang	Hengnan County	san tang zhen nong mao shi chang	Poultry feces	2014-04-22	-
C14263460	Hengyang	Hengnan County	san tang zhen nong mao shi chang	Other	2014-04-22	-
C14263461	Hengyang	Hengnan County	san tang zhen nong mao shi chang	Other	2014-04-22	-
C14263462	Hengyang	Hengnan County	san tang zhen nong mao shi chang	Poultry feces	2014-04-22	-
C14263463	Hengyang	Hengnan County	san tang zhen nong mao shi chang	Poultry feces	2014-04-22	-
C14263464	Hengyang	Hengnan County	san tang zhen nong mao shi chang	Poultry feces	2014-04-22	-
C14263465	Hengyang	Zhengxiang District	zheng xiang qu heng xi shi chang	Poultry drinking water	2014-04-22	-
C14263466	Hengyang	Zhengxiang District	zheng xiang qu heng xi shi chang	Poultry drinking water	2014-04-22	+	-	-	-
C14263467	Hengyang	Zhengxiang District	zheng xiang qu heng xi shi chang	Chopping board	2014-04-22	-
C14263468	Hengyang	Zhengxiang District	zheng xiang qu heng xi shi chang	Poultry feces	2014-04-22	-
C14263469	Hengyang	Zhengxiang District	zheng xiang qu heng xi shi chang	Poultry cage	2014-04-22	-
C14263470	Hengyang	Yanfeng District	yan feng qu xian ji xiang nong mao shi chang	Sewage	2014-04-22	-
C14263471	Hengyang	Yanfeng District	yan feng qu xian ji xiang nong mao shi chang	Sewage	2014-04-22	-
C14263472	Hengyang	Yanfeng District	yan feng qu xian ji xiang nong mao shi chang	Sewage	2014-04-22	+	-	-	-
C14263473	Hengyang	Yanfeng District	yan feng qu xian ji xiang nong mao shi chang	Sewage	2014-04-22	+	-	-	-
C14263474	Hengyang	Yanfeng District	yan feng qu xian ji xiang nong mao shi chang	Sewage	2014-04-22	-
C14263475	Hengyang	Shigu District	shi gu qu yan qi qiao shi chang	Poultry feces	2014-04-22	-
C14263476	Hengyang	Shigu District	shi gu qu yan qi qiao shi chang	Poultry feces	2014-04-22	-
C14263477	Hengyang	Shigu District	shi gu qu yan qi qiao shi chang	Poultry feces	2014-04-22	-
C14263478	Hengyang	Shigu District	shi gu qu yan qi qiao shi chang	Poultry drinking water	2014-04-22	+	-	-	-
C14263479	Hengyang	Shigu District	shi gu qu yan qi qiao shi chang	Poultry feces	2014-04-22	-
C14263480	Hengyang	Qidong County	qi dong cheng dong shi chang	Poultry drinking water	2014-04-22	-
C14263481	Hengyang	Qidong County	qi dong cheng dong shi chang	Poultry drinking water	2014-04-22	-
C14263482	Hengyang	Qidong County	qi dong cheng dong shi chang	Poultry feces	2014-04-22	-
C14263483	Hengyang	Qidong County	qi dong cheng dong shi chang	Chopping board	2014-04-22	+	-	+	-
C14263484	Hengyang	Hengshan County	kai yun shang mao shi chang	Poultry cage	2014-04-22	+	-	+	-
C14263485	Hengyang	Hengshan County	kai yun shang mao shi chang	Poultry feces	2014-04-22	-
C14263486	Hengyang	Hengshan County	kai yun shang mao shi chang	Poultry drinking water	2014-04-22	-
C14263487	Hengyang	Hengyang County	heng yang xian cheng xi shi chang	Poultry feces	2014-04-22	-
C14263488	Hengyang	Hengyang County	heng yang xian cheng xi shi chang	Poultry cage	2014-04-22	-
C14263489	Hengyang	Hengyang County	heng yang xian cheng xi shi chang	Poultry drinking water	2014-04-22	-
C14263490	Hengyang	Hengyang County	heng yang xian cheng xi shi chang	Poultry feces	2014-04-22	-
C14263491	Hengyang	Hengyang County	heng yang xian cheng xi shi chang	Poultry drinking water	2014-04-22	-
C14263492	Hengyang	Hengyang County	heng yang xian cheng xi shi chang	Chopping board	2014-04-22	-
C14263493	Hengyang	Zhuhui District	zhu zuo qu heng zhou shi chang	Poultry feces	2014-04-22	-
C14263494	Hengyang	Zhuhui District	zhu zuo qu heng zhou shi chang	Poultry feces	2014-04-22	-
C14263495	Hengyang	Zhuhui District	zhu zuo qu heng zhou shi chang	Poultry cage	2014-04-22	-
C14263496	Hengyang	Zhuhui District	zhu zuo qu heng zhou shi chang	Chopping board	2014-04-22	-
C14263497	Hengyang	Zhuhui District	zhu zuo qu heng zhou shi chang	Poultry drinking water	2014-04-22	-
C14263498	Hengyang	Zhuhui District	zhu zuo qu heng zhou shi chang	Poultry feces	2014-04-22	-
C14263499	Hengyang	Zhuhui District	zhu zuo qu heng zhou shi chang	Poultry feces	2014-04-22	-
C14263500	Hengyang	Zhuhui District	zhu zuo qu heng zhou shi chang	Poultry cage	2014-04-22	-
C14263501	Hengyang	Zhuhui District	zhu zuo qu heng zhou shi chang	Poultry cage	2014-04-22	-
C14263502	Hengyang	Zhuhui District	zhu zuo qu heng zhou shi chang	Poultry drinking water	2014-04-22	-
C14263515	Hengyang	Changning City County	chang ning shi zhong xin ji mao shi chang	Poultry cage	2014-04-22	-
C14263516	Hengyang	Changning City County	chang ning shi zhong xin ji mao shi chang	Chopping board	2014-04-22	-
C14263517	Hengyang	Changning City County	chang ning shi zhong xin ji mao shi chang	Sewage	2014-04-22	+	-	-	-
C14263518	Hengyang	Leiyang City County	zuo yang shi jin shan shi chang	Poultry cage	2014-04-22	-
C14263519	Hengyang	Leiyang City County	zuo yang shi jin shan shi chang	Chopping board	2014-04-22	-
C14263520	Hengyang	Leiyang City County	zuo yang shi jin shan shi chang	Sewage	2014-04-22	-
C14263521	Hengyang	Leiyang City County	zuo yang shi jin shan shi chang	Poultry cage	2014-04-22	-
C14263522	Hengyang	Leiyang City County	zuo yang shi jin shan shi chang	Chopping board	2014-04-22	-
C14263523	Hengyang	Leiyang City County	zuo yang shi jin shan shi chang	Sewage	2014-04-22	-
C14263524	Hengyang	Hengdong County	zhong xin cai shi chang	Sewage	2014-04-22	-
C14263525	Hengyang	Hengdong County	zhong xin cai shi chang	Chopping board	2014-04-22	-
C14263526	Hengyang	Hengdong County	zhong xin cai shi chang	Poultry feces	2014-04-22	-
C14264001	Shaoyang	Xinshao County	xin shao xian jin san jiao shi chang	Sewage	2014-02-11	-
C14264002	Shaoyang	Xinshao County	xin shao xian jin san jiao shi chang	Sewage	2014-02-11	-
C14264003	Shaoyang	Xinshao County	xin shao xian jin san jiao shi chang	Poultry drinking water	2014-02-11	-
C14264004	Shaoyang	Shaodong County	shao dong xian he hua nong mao shi chang	Poultry drinking water	2014-02-11	-
C14264005	Shaoyang	Shaodong County	shao dong xian he hua nong mao shi chang	Poultry drinking water	2014-02-11	-
C14264006	Shaoyang	Shaodong County	shao dong xian he hua nong mao shi chang	Poultry drinking water	2014-02-11	-
C14264007	Shaoyang	Shaodong County	shao dong xian he hua nong mao shi chang	Sewage	2014-02-11	+	+	+	+
C14264008	Shaoyang	Shaodong County	shao dong xian he hua nong mao shi chang	Sewage	2014-02-11	+	+	+	+
C14264009	Shaoyang	Shaodong County	shao dong xian he hua nong mao shi chang	Sewage	2014-02-11	+	+	+	+
C14264010	Shaoyang	Daxiang District	da xiang qu nan men kou nong mao shi chang	Poultry drinking water	2014-02-12	-
C14264011	Shaoyang	Daxiang District	da xiang qu nan men kou nong mao shi chang	Sewage	2014-02-12	-
C14264012	Shaoyang	Daxiang District	da xiang qu nan men kou nong mao shi chang	Sewage	2014-02-12	+	+	+	+
C14264013	Shaoyang	Daxiang District	da xiang qu dai jia ping nong mao shi chang	Poultry drinking water	2014-02-12	-
C14264014	Shaoyang	Daxiang District	da xiang qu dai jia ping nong mao shi chang	Sewage	2014-02-12	+	-	+	-
C14264015	Shaoyang	Daxiang District	da xiang qu dai jia ping nong mao shi chang	Sewage	2014-02-12	-
C14264016	Shaoyang	Wugang City County	wu gang shi nong mao shi chang	Poultry drinking water	2014-02-12	-
C14264017	Shaoyang	Wugang City County	wu gang shi nong mao shi chang	Poultry drinking water	2014-02-12	-
C14264018	Shaoyang	Wugang City County	wu gang shi nong mao shi chang	Sewage	2014-02-12	-
C14264019	Shaoyang	Wugang City County	wu gang shi tang chang pi fa shi chang	Poultry drinking water	2014-02-12	+	+	-	-
C14264020	Shaoyang	Wugang City County	wu gang shi tang chang pi fa shi chang	Poultry drinking water	2014-02-12	+	+	-	-
C14264021	Shaoyang	Wugang City County	wu gang shi tang chang pi fa shi chang	Sewage	2014-02-12	+	+	-	-
C14264022	Shaoyang	Shaoyang County	shao yang xian tang du kou zhen yi shi chang	Other	2014-02-11	-
C14264023	Shaoyang	Shaoyang County	shao yang xian tang du kou zhen yi shi chang	Other	2014-02-11	+	-	+	-
C14264024	Shaoyang	Shaoyang County	shao yang xian tang du kou zhen yi shi chang	Poultry drinking water	2014-02-11	-
C14264025	Shaoyang	Shaoyang County	shao yang xian tang du kou zhen yi shi chang	Poultry feces	2014-02-11	-
C14264026	Shaoyang	Shaoyang County	shao yang xian zha tan huo qin shi chang	Poultry cage	2014-02-11	-
C14264027	Shaoyang	Shaoyang County	shao yang xian zha tan huo qin shi chang	Other	2014-02-11	-
C14264028	Shaoyang	Shaoyang County	shao yang xian zha tan huo qin shi chang	Poultry cage	2014-02-11	+	-	+	-
C14264029	Shaoyang	Shaoyang County	shao yang xian tang du kou zhen er shi chang	Poultry cage	2014-02-11	-
C14264030	Shaoyang	Shaoyang County	shao yang xian tang du kou zhen er shi chang	Other	2014-02-11	-
C14264031	Shaoyang	Shaoyang County	shao yang xian tang du kou zhen er shi chang	Poultry cage	2014-02-11	-
C14264032	Shaoyang	Daxiang District	shao yang zhong nan jia qin pi fa shi chang	Sewage	2014-02-13	+	-	-	+
C14264033	Shaoyang	Daxiang District	shao yang zhong nan jia qin pi fa shi chang	Poultry drinking water	2014-02-13	-
C14264034	Shaoyang	Daxiang District	shao yang zhong nan jia qin pi fa shi chang	Sewage	2014-02-13	-
C14264035	Shaoyang	Daxiang District	shao yang zhong nan jia qin pi fa shi chang	Sewage	2014-02-13	-
C14264036	Shaoyang	Daxiang District	shao yang zhong nan jia qin pi fa shi chang	Sewage	2014-02-13	+	-	-	+
C14264037	Shaoyang	Longhui County	long hui xian huo qin jiao yi shi chang	Poultry drinking water	2014-02-12	-
C14264038	Shaoyang	Longhui County	long hui xian huo qin jiao yi shi chang	Poultry drinking water	2014-02-12	-
C14264039	Shaoyang	Longhui County	long hui xian huo qin jiao yi shi chang	Poultry drinking water	2014-02-12	-
C14264040	Shaoyang	Longhui County	long hui xian huo qin jiao yi shi chang	Poultry drinking water	2014-02-12	-
C14264041	Shaoyang	Longhui County	long hui xian huo qin jiao yi shi chang	Sewage	2014-02-12	+	+	-	+
C14264042	Shaoyang	Longhui County	long hui xian huo qin jiao yi shi chang	Sewage	2014-02-12	+	+	-	-
C14264043	Shaoyang	Longhui County	long hui xian chao yang shi chang	Sewage	2014-02-12	-
C14264044	Shaoyang	Longhui County	long hui xian chao yang shi chang	Sewage	2014-02-12	+	-	+	-
C14264045	Shaoyang	Longhui County	long hui xian chao yang shi chang	Sewage	2014-02-12	-
C14264046	Shaoyang	Dongkou County	dong kou xian sha ji ya xiang	Sewage	2014-02-12	+	+	-	-
C14264047	Shaoyang	Dongkou County	dong kou xian sha ji ya xiang	Sewage	2014-02-12	+	+	-	+
C14264048	Shaoyang	Dongkou County	dong kou xian sha ji ya xiang	Sewage	2014-02-12	+	+	-	+
C14264049	Shaoyang	Suining County	sui ning xian zhong xin nong mao shi chang	Poultry cage	2014-02-13	-
C14264050	Shaoyang	Suining County	sui ning xian zhong xin nong mao shi chang	Poultry cage	2014-02-13	-
C14264051	Shaoyang	Suining County	sui ning xian zhong xin nong mao shi chang	Poultry drinking water	2014-02-13	+	+	+	-
C14264052	Shaoyang	Suining County	sui ning xian zhong xin nong mao shi chang	Poultry cage	2014-02-13	-
C14264053	Shaoyang	Suining County	sui ning xian lao jie nong mao shi chang	Poultry cage	2014-02-13	-
C14264054	Shaoyang	Suining County	sui ning xian lao jie nong mao shi chang	Poultry cage	2014-02-13	-
C14264055	Shaoyang	Suining County	sui ning xian lao jie nong mao shi chang	Poultry cage	2014-02-13	-
C14264056	Shaoyang	Suining County	sui ning xian lv zhou nong mao shi chang	Poultry cage	2014-02-13	-
C14264057	Shaoyang	Suining County	sui ning xian lv zhou nong mao shi chang	Poultry cage	2014-02-13	+	-	+	-
C14264058	Shaoyang	Suining County	sui ning xian lv zhou nong mao shi chang	Poultry cage	2014-02-13	+	+	+	-
C14264059	Shaoyang	Shuangqing District	shuang qing qu san yan jing nong mao shi chang	Other	2014-02-13	-
C14264060	Shaoyang	Shuangqing District	shuang qing qu san yan jing nong mao shi chang	Poultry feces	2014-02-13	-
C14264061	Shaoyang	Shuangqing District	shuang qing qu san yan jing nong mao shi chang	Sewage	2014-02-13	-
C14264062	Shaoyang	Xinning County	xin ning xian jin lai zhong xin shi chang	Poultry drinking water	2014-02-13	+	+	+	-
C14264063	Shaoyang	Xinning County	xin ning xian jin lai zhong xin shi chang	Poultry feces	2014-02-13	+	+	-	-
C14264064	Shaoyang	Xinning County	xin ning xian jin lai zhong xin shi chang	Sewage	2014-02-13	-
C14264065	Shaoyang	Beita District	bei ta qu xi hu qiao nong mao shi chang	Poultry drinking water	2014-02-14	+	-	+	-
C14264066	Shaoyang	Beita District	bei ta qu xi hu qiao nong mao shi chang	Poultry drinking water	2014-02-14	-
C14264067	Shaoyang	Beita District	bei ta qu xi hu qiao nong mao shi chang	Sewage	2014-02-14	+	-	+	-
C14264068	Shaoyang	Chengbu County	cheng bu xian nong mao shi chang	Chopping board	2014-02-14	-
C14264069	Shaoyang	Chengbu County	cheng bu xian nong mao shi chang	Poultry feces	2014-02-14	+	-	+	-
C14264070	Shaoyang	Chengbu County	cheng bu xian nong mao shi chang	Sewage	2014-02-14	-
C14264071	Shaoyang	Shaoyang County	shao yang xian tang du kou zhen yi shi chang	Sewage	2014-02-21	+	-	+	-
C14264072	Shaoyang	Shaoyang County	shao yang xian tang du kou zhen yi shi chang	Poultry drinking water	2014-02-21	-
C14264073	Shaoyang	Shaoyang County	shao yang xian tang du kou zhen yi shi chang	Sewage	2014-02-21	-
C14264074	Shaoyang	Shaoyang County	shao yang xian tang du kou zhen yi shi chang	Sewage	2014-02-21	-
C14264075	Shaoyang	Shaoyang County	shao yang xian tang du kou zhen yi shi chang	Sewage	2014-02-21	+	+	+	+
C14264076	Shaoyang	Shaoyang County	shao yang xian tang du kou zhen yi shi chang	Sewage	2014-02-21	+	+	+	+
C14264077	Shaoyang	Shaoyang County	shao yang xian tang du kou zhen yi shi chang	Sewage	2014-02-21	+	-	+	-
C14264078	Shaoyang	Shaoyang County	shao yang xian tang du kou zhen yi shi chang	Poultry drinking water	2014-02-21	-
C14264079	Shaoyang	Shaoyang County	shao yang xian tang du kou zhen yi shi chang	Sewage	2014-02-21	-
C14264080	Shaoyang	Shaoyang County	shao yang xian tang du kou zhen yi shi chang	Sewage	2014-02-21	-
C14264084	Shaoyang	Xinshao County	xin shao xian jin san jiao shi chang	Sewage	2014-02-21	-
C14264085	Shaoyang	Xinshao County	xin shao xian jin san jiao shi chang	Sewage	2014-02-21	+	-	+	+
C14264086	Shaoyang	Xinshao County	xin shao xian jin san jiao shi chang	Sewage	2014-02-21	+	-	+	+
C14264087	Shaoyang	Suining County	sui ning xian zhong xin nong mao shi chang	Poultry drinking water	2014-02-21	-
C14264088	Shaoyang	Suining County	sui ning xian zhong xin nong mao shi chang	Poultry cage	2014-02-21	-
C14264089	Shaoyang	Suining County	sui ning xian zhong xin nong mao shi chang	Poultry drinking water	2014-02-21	-
C14264090	Shaoyang	Suining County	sui ning xian zhong xin nong mao shi chang	Poultry cage	2014-02-21	-
C14264091	Shaoyang	Suining County	sui ning xian zhong xin nong mao shi chang	Poultry drinking water	2014-02-21	-
C14264092	Shaoyang	Suining County	sui ning xian zhong xin nong mao shi chang	Poultry cage	2014-02-21	-
C14264093	Shaoyang	Suining County	sui ning xian zhong xin nong mao shi chang	Poultry drinking water	2014-02-21	+	+	-	-
C14264094	Shaoyang	Suining County	sui ning xian zhong xin nong mao shi chang	Poultry cage	2014-02-21	-
C14264095	Shaoyang	Suining County	sui ning xian zhong xin nong mao shi chang	Poultry cage	2014-02-21	-
C14264096	Shaoyang	Suining County	sui ning xian zhong xin nong mao shi chang	Poultry drinking water	2014-02-21	+	+	-	-
C14264097	Shaoyang	Wugang City County	wu gang shi nong mao shi chang	Poultry drinking water	2014-02-21	-
C14264098	Shaoyang	Wugang City County	wu gang shi nong mao shi chang	Sewage	2014-02-21	-
C14264099	Shaoyang	Wugang City County	wu gang shi nong mao shi chang	Sewage	2014-02-21	-
C14264100	Shaoyang	Wugang City County	wu gang shi nong mao shi chang	Poultry drinking water	2014-02-21	-
C14264101	Shaoyang	Wugang City County	wu gang shi nong mao shi chang	Poultry drinking water	2014-02-21	-
C14264102	Shaoyang	Wugang City County	wu gang shi nong mao shi chang	Sewage	2014-02-21	-
C14264103	Shaoyang	Xinning County	xin ning xian jin lai zhong xin shi chang	Poultry drinking water	2014-02-21	-
C14264104	Shaoyang	Xinning County	xin ning xian jin lai zhong xin shi chang	Sewage	2014-02-21	-
C14264105	Shaoyang	Xinning County	xin ning xian jin lai zhong xin shi chang	Sewage	2014-02-21	-
C14264106	Shaoyang	Shuangqing District	shuang qing qu san yan jing nong mao shi chang	Sewage	2014-02-24	-
C14264107	Shaoyang	Shuangqing District	shuang qing qu san yan jing nong mao shi chang	Poultry drinking water	2014-02-24	-
C14264108	Shaoyang	Shuangqing District	shuang qing qu san yan jing nong mao shi chang	Poultry drinking water	2014-02-24	-
C14264109	Shaoyang	Daxiang District	da xiang qu ying chun nong mao shi chang	Poultry drinking water	2014-02-24	+	+	-	-
C14264110	Shaoyang	Daxiang District	da xiang qu ying chun nong mao shi chang	Sewage	2014-02-24	+	+	-	+
C14264111	Shaoyang	Daxiang District	da xiang qu ying chun nong mao shi chang	Sewage	2014-02-24	+	+	-	+
C14264112	Shaoyang	Daxiang District	da xiang qu nan men kou nong mao shi chang	Sewage	2014-02-24	-
C14264113	Shaoyang	Daxiang District	da xiang qu nan men kou nong mao shi chang	Sewage	2014-02-24	+	+	+	+
C14264114	Shaoyang	Daxiang District	da xiang qu nan men kou nong mao shi chang	Poultry drinking water	2014-02-24	+	+	-	-
C14264115	Shaoyang	Daxiang District	shao yang zhong nan jia qin pi fa shi chang	Sewage	2014-02-25	+	-	-	+
C14264116	Shaoyang	Daxiang District	shao yang zhong nan jia qin pi fa shi chang	Sewage	2014-02-25	+	+	-	-
C14264117	Shaoyang	Daxiang District	shao yang zhong nan jia qin pi fa shi chang	Sewage	2014-02-25	-
C14264118	Shaoyang	Daxiang District	shao yang zhong nan jia qin pi fa shi chang	Sewage	2014-02-25	+	+	-	+
C14264119	Shaoyang	Daxiang District	shao yang zhong nan jia qin pi fa shi chang	Sewage	2014-02-25	+	+	-	+
C14264120	Shaoyang	Beita District	bei ta qu xi hu qiao nong mao shi chang	Poultry drinking water	2014-02-25	-
C14264121	Shaoyang	Beita District	bei ta qu xi hu qiao nong mao shi chang	Poultry drinking water	2014-02-25	-
C14264122	Shaoyang	Beita District	bei ta qu xi hu qiao nong mao shi chang	Poultry drinking water	2014-02-25	+	+	-	-
C14264123	Shaoyang	Longhui County	long hui xian huo qin jiao yi shi chang	Poultry drinking water	2014-02-25	-
C14264124	Shaoyang	Longhui County	long hui xian huo qin jiao yi shi chang	Poultry drinking water	2014-02-25	-
C14264125	Shaoyang	Longhui County	long hui xian huo qin jiao yi shi chang	Poultry drinking water	2014-02-25	-
C14264126	Shaoyang	Longhui County	long hui xian zhong xin shi chang	Sewage	2014-02-25	+	+	-	-
C14264127	Shaoyang	Longhui County	long hui xian zhong xin shi chang	Poultry drinking water	2014-02-25	-
C14264128	Shaoyang	Longhui County	long hui xian zhong xin shi chang	Sewage	2014-02-25	-
C14264129	Shaoyang	Longhui County	long hui xian chao yang shi chang	Sewage	2014-02-25	-
C14264130	Shaoyang	Longhui County	long hui xian chao yang shi chang	Sewage	2014-02-25	-
C14264131	Shaoyang	Longhui County	long hui xian chao yang shi chang	Sewage	2014-02-25	-
C14264132	Shaoyang	Shaodong County	shao dong xian cheng lan nong mao shi chang	Poultry drinking water	2014-02-26	-
C14264133	Shaoyang	Shaodong County	shao dong xian cheng lan nong mao shi chang	Poultry drinking water	2014-02-26	-
C14264134	Shaoyang	Shaodong County	shao dong xian cheng lan nong mao shi chang	Sewage	2014-02-26	+	+	-	-
C14264135	Shaoyang	Chengbu County	cheng bu xian nong mao shi chang	Sewage	2014-02-27	+	+	-	-
C14264136	Shaoyang	Chengbu County	cheng bu xian nong mao shi chang	Poultry feces	2014-02-27	-
C14264137	Shaoyang	Chengbu County	cheng bu xian nong mao shi chang	Chopping board	2014-02-27	+	+	-	-
C14264141	Shaoyang	Dongkou County	dong kou xian wen chang shi chang	Sewage	2014-02-28	-
C14264142	Shaoyang	Dongkou County	dong kou xian wen chang shi chang	Poultry drinking water	2014-02-28	-
C14264143	Shaoyang	Dongkou County	dong kou xian wen chang shi chang	Sewage	2014-02-28	-
C14264144	Shaoyang	Suining County	sui ning xian zhong xin nong mao shi chang	Poultry drinking water	2014-03-04	+	+	-	-
C14264145	Shaoyang	Suining County	sui ning xian zhong xin nong mao shi chang	Poultry drinking water	2014-03-04	+	+	-	-
C14264146	Shaoyang	Suining County	sui ning xian zhong xin nong mao shi chang	Poultry cage	2014-03-04	+	+	-	+
C14264147	Shaoyang	Suining County	sui ning xian zhong xin nong mao shi chang	Poultry cage	2014-03-04	-
C14264148	Shaoyang	Suining County	sui ning xian lv zhou nong mao shi chang	Poultry drinking water	2014-03-04	+	-	+	-
C14264149	Shaoyang	Suining County	sui ning xian lv zhou nong mao shi chang	Poultry cage	2014-03-04	-
C14264150	Shaoyang	Suining County	sui ning xian lv zhou nong mao shi chang	Poultry cage	2014-03-04	-
C14264151	Shaoyang	Suining County	sui ning xian lao jie nong mao shi chang	Poultry drinking water	2014-03-04	+	-	+	-
C14264152	Shaoyang	Suining County	sui ning xian lao jie nong mao shi chang	Poultry cage	2014-03-04	+	+	-	-
C14264153	Shaoyang	Suining County	sui ning xian lao jie nong mao shi chang	Poultry cage	2014-03-04	-
C14264154	Shaoyang	Wugang City County	wu gang shi san pai lu shi chang	Sewage	2014-03-05	-
C14264155	Shaoyang	Wugang City County	wu gang shi san pai lu shi chang	Sewage	2014-03-05	+	+	-	+
C14264156	Shaoyang	Wugang City County	wu gang shi san pai lu shi chang	Poultry drinking water	2014-03-05	+	+	-	-
C14264157	Shaoyang	Wugang City County	wu gang shi gong ye pin nong mao shi chang	Poultry drinking water	2014-03-05	+	+	-	-
C14264158	Shaoyang	Wugang City County	wu gang shi gong ye pin nong mao shi chang	Poultry drinking water	2014-03-05	-
C14264159	Shaoyang	Wugang City County	wu gang shi gong ye pin nong mao shi chang	Sewage	2014-03-05	+	+	-	-
C14264160	Shaoyang	Chengbu County	cheng bu xian hao you duo chao shi	Sewage	2014-03-05	-
C14264161	Shaoyang	Chengbu County	cheng bu xian hao you duo chao shi	Poultry feces	2014-03-05	-
C14264162	Shaoyang	Chengbu County	cheng bu xian hao you duo chao shi	Chopping board	2014-03-05	+	+	-	-
C14264163	Shaoyang	Dongkou County	dong kou zhen da zheng shi chang	Sewage	2014-03-06	-
C14264164	Shaoyang	Dongkou County	dong kou zhen da zheng shi chang	Sewage	2014-03-06	-
C14264165	Shaoyang	Dongkou County	dong kou zhen da zheng shi chang	Sewage	2014-03-06	+	+	-	-
C14264166	Shaoyang	Daxiang District	da xiang qu ying chun nong mao shi chang	Poultry drinking water	2014-03-07	+	-	-	+
C14264167	Shaoyang	Daxiang District	da xiang qu ying chun nong mao shi chang	Sewage	2014-03-07	+	+	-	-
C14264168	Shaoyang	Daxiang District	da xiang qu ying chun nong mao shi chang	Sewage	2014-03-07	-
C14264169	Shaoyang	Daxiang District	da xiang qu nan men kou nong mao shi chang	Poultry drinking water	2014-03-07	+	-	+	-
C14264170	Shaoyang	Daxiang District	da xiang qu nan men kou nong mao shi chang	Sewage	2014-03-07	-
C14264171	Shaoyang	Daxiang District	da xiang qu nan men kou nong mao shi chang	Sewage	2014-03-07	-
C14264172	Shaoyang	Daxiang District	shao yang zhong nan jia qin pi fa shi chang	Sewage	2014-03-10	-
C14264173	Shaoyang	Daxiang District	shao yang zhong nan jia qin pi fa shi chang	Sewage	2014-03-10	-
C14264174	Shaoyang	Daxiang District	shao yang zhong nan jia qin pi fa shi chang	Sewage	2014-03-10	-
C14264175	Shaoyang	Daxiang District	shao yang zhong nan jia qin pi fa shi chang	Sewage	2014-03-10	+	+	+	+
C14264176	Shaoyang	Daxiang District	shao yang zhong nan jia qin pi fa shi chang	Sewage	2014-03-10	+	+	+	+
C14264177	Shaoyang	Xinshao County	xin shao xian jin san jiao shi chang	Sewage	2014-03-11	+	-	+	+
C14264178	Shaoyang	Xinshao County	xin shao xian jin san jiao shi chang	Sewage	2014-03-11	+	+	+	+
C14264179	Shaoyang	Xinshao County	xin shao xian jin san jiao shi chang	Sewage	2014-03-11	+	+	-	-
C14264180	Shaoyang	Xinning County	xin ning xian jin lai zhong xin shi chang	Poultry drinking water	2014-03-11	-
C14264181	Shaoyang	Xinning County	xin ning xian jin lai zhong xin shi chang	Sewage	2014-03-11	+	+	-	-
C14264182	Shaoyang	Xinning County	xin ning xian jin lai zhong xin shi chang	Poultry drinking water	2014-03-11	-
C14264183	Shaoyang	Shuangqing District	shuang qing qu san yan jing nong mao shi chang	Sewage	2014-03-11	-
C14264184	Shaoyang	Shuangqing District	shuang qing qu san yan jing nong mao shi chang	Poultry drinking water	2014-03-11	+	+	+	-
C14264185	Shaoyang	Shuangqing District	shuang qing qu san yan jing nong mao shi chang	Poultry drinking water	2014-03-11	-
C14264186	Shaoyang	Shaoyang County	shao yang xian zha tan huo qin shi chang	Sewage	2014-03-12	-
C14264187	Shaoyang	Shaoyang County	shao yang xian zha tan huo qin shi chang	Sewage	2014-03-12	-
C14264188	Shaoyang	Shaoyang County	shao yang xian zha tan huo qin shi chang	Poultry cage	2014-03-12	-
C14264189	Shaoyang	Shaoyang County	shao yang xian zha tan huo qin shi chang	Poultry cage	2014-03-12	-
C14264190	Shaoyang	Shaoyang County	shao yang xian zha tan huo qin shi chang	Poultry cage	2014-03-12	+	+	+	-
C14264191	Shaoyang	Shaoyang County	shao yang xian zha tan huo qin shi chang	Poultry cage	2014-03-12	+	-	+	+
C14264192	Shaoyang	Shaoyang County	shao yang xian tang du kou zhen er shi chang	Sewage	2014-03-12	-
C14264193	Shaoyang	Shaoyang County	shao yang xian tang du kou zhen er shi chang	Sewage	2014-03-12	+	-	+	+
C14264194	Shaoyang	Shaoyang County	shao yang xian tang du kou zhen er shi chang	Poultry drinking water	2014-03-12	-
C14264195	Shaoyang	Shaoyang County	shao yang xian tang du kou zhen er shi chang	Poultry drinking water	2014-03-12	+	-	+	-
C14264196	Shaoyang	Shaoyang County	shao yang xian tang du kou zhen er shi chang	Poultry cage	2014-03-12	+	-	+	-
C14264197	Shaoyang	Shaoyang County	shao yang xian tang du kou zhen er shi chang	Poultry feces	2014-03-12	+	-	+	-
C14264198	Shaoyang	Longhui County	long hui xian huo qin jiao yi shi chang	Poultry drinking water	2014-03-12	-
C14264199	Shaoyang	Longhui County	long hui xian huo qin jiao yi shi chang	Poultry drinking water	2014-03-12	-
C14264200	Shaoyang	Longhui County	long hui xian huo qin jiao yi shi chang	Poultry drinking water	2014-03-12	-
C14264201	Shaoyang	Longhui County	long hui xian zhong xin shi chang	Sewage	2014-03-12	-
C14264202	Shaoyang	Longhui County	long hui xian zhong xin shi chang	Poultry drinking water	2014-03-12	+	-	-	+
C14264203	Shaoyang	Longhui County	long hui xian zhong xin shi chang	Sewage	2014-03-12	-
C14264204	Shaoyang	Longhui County	long hui xian chao yang shi chang	Sewage	2014-03-12	-
C14264205	Shaoyang	Longhui County	long hui xian chao yang shi chang	Sewage	2014-03-12	-
C14264206	Shaoyang	Longhui County	long hui xian chao yang shi chang	Sewage	2014-03-12	-
C14264207	Shaoyang	Beita District	bei ta qu xi hu qiao nong mao shi chang	Poultry drinking water	2014-03-13	-
C14264208	Shaoyang	Beita District	bei ta qu xi hu qiao nong mao shi chang	Poultry drinking water	2014-03-13	-
C14264209	Shaoyang	Beita District	bei ta qu xi hu qiao nong mao shi chang	Poultry drinking water	2014-03-13	-
C14264210	Shaoyang	Wugang City County	wu gang shi san pai lu shi chang	Sewage	2014-03-17	-
C14264211	Shaoyang	Wugang City County	wu gang shi san pai lu shi chang	Poultry drinking water	2014-03-17	+	-	+	-
C14264212	Shaoyang	Wugang City County	wu gang shi san pai lu shi chang	Poultry drinking water	2014-03-17	-
C14264213	Shaoyang	Wugang City County	wu gang shi gong ye pin nong mao shi chang	Sewage	2014-03-17	+	+	+	+
C14264214	Shaoyang	Wugang City County	wu gang shi gong ye pin nong mao shi chang	Poultry drinking water	2014-03-17	+	+	+	+
C14264215	Shaoyang	Wugang City County	wu gang shi gong ye pin nong mao shi chang	Poultry drinking water	2014-03-17	+	-	+	+
C14264216	Shaoyang	Daxiang District	da xiang qu ying chun nong mao shi chang	Poultry drinking water	2014-03-17	+	+	+	+
C14264217	Shaoyang	Daxiang District	da xiang qu ying chun nong mao shi chang	Sewage	2014-03-17	+	-	+	+
C14264218	Shaoyang	Daxiang District	da xiang qu ying chun nong mao shi chang	Sewage	2014-03-17	+	+	+	-
C14264219	Shaoyang	Daxiang District	da xiang qu dai jia ping nong mao shi chang	Poultry drinking water	2014-03-17	-
C14264220	Shaoyang	Daxiang District	da xiang qu dai jia ping nong mao shi chang	Poultry drinking water	2014-03-17	+	+	+	+
C14264221	Shaoyang	Daxiang District	da xiang qu dai jia ping nong mao shi chang	Poultry drinking water	2014-03-17	+	+	+	+
C14264222	Shaoyang	Xinshao County	xin shao xian jin san jiao shi chang	Sewage	2014-03-19	+	+	-	-
C14264223	Shaoyang	Xinshao County	xin shao xian jin san jiao shi chang	Sewage	2014-03-19	-
C14264224	Shaoyang	Xinshao County	xin shao xian jin san jiao shi chang	Sewage	2014-03-19	-
C14264225	Shaoyang	Suining County	sui ning xian zhong xin nong mao shi chang	Poultry drinking water	2014-03-19	-
C14264226	Shaoyang	Suining County	sui ning xian zhong xin nong mao shi chang	Poultry drinking water	2014-03-19	-
C14264227	Shaoyang	Suining County	sui ning xian zhong xin nong mao shi chang	Poultry cage	2014-03-19	-
C14264228	Shaoyang	Suining County	sui ning xian lv zhou nong mao shi chang	Poultry drinking water	2014-03-19	-
C14264229	Shaoyang	Suining County	sui ning xian lv zhou nong mao shi chang	Poultry cage	2014-03-19	-
C14264230	Shaoyang	Suining County	sui ning xian lv zhou nong mao shi chang	Poultry cage	2014-03-19	-
C14264231	Shaoyang	Suining County	sui ning xian lv zhou nong mao shi chang	Poultry cage	2014-03-19	-
C14264232	Shaoyang	Suining County	sui ning xian lao jie nong mao shi chang	Poultry drinking water	2014-03-19	-
C14264233	Shaoyang	Suining County	sui ning xian lao jie nong mao shi chang	Poultry cage	2014-03-19	-
C14264234	Shaoyang	Suining County	sui ning xian lao jie nong mao shi chang	Poultry cage	2014-03-19	-
C14264240	Shaoyang	Shaoyang County	shao yang xian bai cang nong mao shi chang	Sewage	2014-03-20	+	-	+	+
C14264241	Shaoyang	Shaoyang County	shao yang xian bai cang nong mao shi chang	Poultry cage	2014-03-20	+	-	+	+
C14264242	Shaoyang	Shaoyang County	shao yang xian bai cang nong mao shi chang	Poultry feces	2014-03-20	-
C14264243	Shaoyang	Shaoyang County	shao yang xian bai cang nong mao shi chang	Sewage	2014-03-20	+	-	+	-
C14264246	Shaoyang	Shaoyang County	shao yang xian tang du kou da ling shi chang	Poultry drinking water	2014-03-20	-
C14264247	Shaoyang	Shaoyang County	shao yang xian tang du kou da ling shi chang	Sewage	2014-03-20	-
C14264248	Shaoyang	Shaoyang County	shao yang xian tang du kou da ling shi chang	Sewage	2014-03-20	+	-	+	-
C14264249	Shaoyang	Xinning County	xin ning xian jin lai zhong xin shi chang	Poultry drinking water	2014-03-21	-
C14264250	Shaoyang	Xinning County	xin ning xian jin lai zhong xin shi chang	Poultry feces	2014-03-21	+	-	+	+
C14264251	Shaoyang	Xinning County	xin ning xian jin lai zhong xin shi chang	Poultry drinking water	2014-03-21	+	-	+	-
C14264252	Shaoyang	Xinning County	xin ning xian jin lai zhong xin shi chang	Sewage	2014-03-21	+	+	+	-
C14264253	Shaoyang	Xinning County	xin ning xian jin lai zhong xin shi chang	Sewage	2014-03-21	+	+	+	+
C14264254	Shaoyang	Daxiang District	shao yang zhong nan jia qin pi fa shi chang	Poultry drinking water	2014-03-24	-
C14264255	Shaoyang	Daxiang District	shao yang zhong nan jia qin pi fa shi chang	Sewage	2014-03-24	-
C14264256	Shaoyang	Daxiang District	shao yang zhong nan jia qin pi fa shi chang	Poultry drinking water	2014-03-24	-
C14264257	Shaoyang	Daxiang District	shao yang zhong nan jia qin pi fa shi chang	Sewage	2014-03-24	-
C14264258	Shaoyang	Daxiang District	shao yang zhong nan jia qin pi fa shi chang	Sewage	2014-03-24	-
C14264259	Shaoyang	Chengbu County	cheng bu xian nong mao shi chang	Chopping board	2014-03-24	-
C14264260	Shaoyang	Chengbu County	cheng bu xian nong mao shi chang	Poultry feces	2014-03-24	-
C14264261	Shaoyang	Chengbu County	cheng bu xian nong mao shi chang	Sewage	2014-03-24	+	+	+	+
C14264262	Shaoyang	Shuangqing District	shuang qing qu san yan jing nong mao shi chang	Chopping board	2014-03-25	+	-	+	-
C14264263	Shaoyang	Shuangqing District	shuang qing qu san yan jing nong mao shi chang	Poultry feces	2014-03-25	-
C14264264	Shaoyang	Shuangqing District	shuang qing qu san yan jing nong mao shi chang	Sewage	2014-03-25	+	-	+	-
C14264265	Shaoyang	Beita District	bei ta qu xi hu qiao nong mao shi chang	Poultry drinking water	2014-03-26	-
C14264266	Shaoyang	Beita District	bei ta qu xi hu qiao nong mao shi chang	Poultry drinking water	2014-03-26	-
C14264267	Shaoyang	Beita District	bei ta qu xi hu qiao nong mao shi chang	Poultry drinking water	2014-03-26	-
C14264268	Shaoyang	Longhui County	long hui xian huo qin jiao yi shi chang	Poultry drinking water	2014-03-25	-
C14264269	Shaoyang	Longhui County	long hui xian huo qin jiao yi shi chang	Poultry drinking water	2014-03-25	-
C14264270	Shaoyang	Longhui County	long hui xian huo qin jiao yi shi chang	Poultry drinking water	2014-03-25	-
C14264271	Shaoyang	Longhui County	long hui xian zhong xin shi chang	Sewage	2014-03-25	-
C14264272	Shaoyang	Longhui County	long hui xian zhong xin shi chang	Sewage	2014-03-25	+	-	+	+
C14264273	Shaoyang	Longhui County	long hui xian zhong xin shi chang	Sewage	2014-03-25	-
C14264274	Shaoyang	Longhui County	long hui xian chao yang shi chang	Sewage	2014-03-25	-
C14264275	Shaoyang	Longhui County	long hui xian chao yang shi chang	Sewage	2014-03-25	+	-	+	+
C14264276	Shaoyang	Longhui County	long hui xian chao yang shi chang	Poultry drinking water	2014-03-25	-
C14264277	Shaoyang	Dongkou County	dong kou xian da qiao nong mao shi chang	Sewage	2014-03-27	-
C14264278	Shaoyang	Dongkou County	dong kou xian da qiao nong mao shi chang	Sewage	2014-03-27	-
C14264279	Shaoyang	Dongkou County	dong kou xian da qiao nong mao shi chang	Poultry drinking water	2014-03-27	-
C14264283	Shaoyang	Shuangqing District	shuang qing qu san yan jing nong mao shi chang	Sewage	2014-03-30	+	+	-	-
C14264284	Shaoyang	Shuangqing District	shuang qing qu san yan jing nong mao shi chang	Sewage	2014-03-30	+	+	-	+
C14264285	Shaoyang	Shuangqing District	shuang qing qu san yan jing nong mao shi chang	Sewage	2014-03-30	-
C14264286	Shaoyang	Shuangqing District	shuang qing qu san yan jing nong mao shi chang	Sewage	2014-03-30	-
C14264287	Shaoyang	Shuangqing District	shuang qing qu san yan jing nong mao shi chang	Sewage	2014-03-30	-
C14264288	Shaoyang	Suining County	sui ning xian zhong xin nong mao shi chang	Poultry drinking water	2014-04-01	+	+	-	-
C14264289	Shaoyang	Suining County	sui ning xian zhong xin nong mao shi chang	Poultry drinking water	2014-04-01	+	-	+	-
C14264290	Shaoyang	Suining County	sui ning xian zhong xin nong mao shi chang	Poultry cage	2014-04-01	-
C14264291	Shaoyang	Suining County	sui ning xian zhong xin nong mao shi chang	Poultry cage	2014-04-01	-
C14264292	Shaoyang	Suining County	sui ning xian lv zhou nong mao shi chang	Poultry drinking water	2014-04-01	+	-	+	-
C14264293	Shaoyang	Suining County	sui ning xian lv zhou nong mao shi chang	Poultry cage	2014-04-01	+	+	-	-
C14264294	Shaoyang	Suining County	sui ning xian lv zhou nong mao shi chang	Poultry cage	2014-04-01	+	+	-	-
C14264295	Shaoyang	Suining County	sui ning xian lao jie nong mao shi chang	Poultry drinking water	2014-04-01	-
C14264296	Shaoyang	Suining County	sui ning xian lao jie nong mao shi chang	Poultry cage	2014-04-01	-
C14264297	Shaoyang	Suining County	sui ning xian lao jie nong mao shi chang	Poultry cage	2014-04-01	+	+	-	-
C14264298	Shaoyang	Shaodong County	shao dong xian bai bao cai shi chang	Poultry drinking water	2014-04-02	-
C14264299	Shaoyang	Shaodong County	shao dong xian bai bao cai shi chang	Sewage	2014-04-02	-
C14264300	Shaoyang	Shaodong County	shao dong xian bai bao cai shi chang	Poultry drinking water	2014-04-02	-
C14264301	Shaoyang	Chengbu County	cheng bu xian nong mao shi chang	Chopping board	2014-04-01	-
C14264302	Shaoyang	Chengbu County	cheng bu xian nong mao shi chang	Poultry feces	2014-04-01	-
C14264303	Shaoyang	Chengbu County	cheng bu xian nong mao shi chang	Sewage	2014-04-01	-
C14264304	Shaoyang	Xinning County	xin ning xian jin lai zhong xin shi chang	Poultry drinking water	2014-04-02	-
C14264305	Shaoyang	Xinning County	xin ning xian jin lai zhong xin shi chang	Poultry feces	2014-04-02	-
C14264306	Shaoyang	Xinning County	xin ning xian jin lai zhong xin shi chang	Sewage	2014-04-02	-
C14264307	Shaoyang	Xinning County	xin ning xian jin lai zhong xin shi chang	Poultry drinking water	2014-04-02	-
C14264310	Shaoyang	Daxiang District	da xiang qu ying chun nong mao shi chang	Poultry drinking water	2014-04-09	-
C14264311	Shaoyang	Daxiang District	da xiang qu ying chun nong mao shi chang	Sewage	2014-04-09	+	+	+	-
C14264312	Shaoyang	Daxiang District	da xiang qu ying chun nong mao shi chang	Sewage	2014-04-09	+	-	+	-
C14264313	Shaoyang	Daxiang District	da xiang qu dai jia ping nong mao shi chang	Poultry drinking water	2014-04-09	-
C14264314	Shaoyang	Daxiang District	da xiang qu dai jia ping nong mao shi chang	Sewage	2014-04-09	+	+	+	+
C14264315	Shaoyang	Daxiang District	da xiang qu dai jia ping nong mao shi chang	Sewage	2014-04-09	+	-	+	+
C14264316	Shaoyang	Shaoyang County	shao yang xian tang du kou shi wan shi chang	Sewage	2014-04-08	+	+	-	-
C14264317	Shaoyang	Shaoyang County	shao yang xian tang du kou shi wan shi chang	Other	2014-04-08	-
C14264318	Shaoyang	Shaoyang County	shao yang xian tang du kou shi wan shi chang	Poultry feces	2014-04-08	-
C14264319	Shaoyang	Shaoyang County	shao yang xian tang du kou zhen yi shi chang	Poultry cage	2014-04-08	+	+	+	-
C14264320	Shaoyang	Shaoyang County	shao yang xian tang du kou zhen yi shi chang	Poultry feces	2014-04-08	-
C14264321	Shaoyang	Shaoyang County	shao yang xian tang du kou zhen yi shi chang	Poultry drinking water	2014-04-08	+	-	+	-
C14264322	Shaoyang	Shaoyang County	shao yang xian tang du kou zhen yi shi chang	Sewage	2014-04-08	-
C14264323	Shaoyang	Shaoyang County	shao yang xian tang du kou zhen yi shi chang	Sewage	2014-04-08	+	+	+	-
C14264324	Shaoyang	Shaoyang County	shao yang xian tang du kou zhen yi shi chang	Chopping board	2014-04-08	+	+	-	-
C14264325	Shaoyang	Shaoyang County	shao yang xian tang du kou zhen er shi chang	Chopping board	2014-04-08	-
C14264326	Shaoyang	Shaoyang County	shao yang xian tang du kou zhen er shi chang	Other	2014-04-08	+	+	-	-
C14264327	Shaoyang	Shaoyang County	shao yang xian tang du kou zhen er shi chang	Sewage	2014-04-08	-
C14264328	Shaoyang	Shuangqing District	shuang qing qu san yan jing nong mao shi chang	Other	2014-04-10	-
C14264329	Shaoyang	Shuangqing District	shuang qing qu san yan jing nong mao shi chang	Poultry feces	2014-04-10	-
C14264330	Shaoyang	Shuangqing District	shuang qing qu san yan jing nong mao shi chang	Sewage	2014-04-10	-
C14264331	Shaoyang	Xinshao County	xin shao xian jin san jiao shi chang	Sewage	2014-04-10	+	+	-	-
C14264332	Shaoyang	Xinshao County	xin shao xian jin san jiao shi chang	Sewage	2014-04-10	+	+	-	-
C14264333	Shaoyang	Xinshao County	xin shao xian jin san jiao shi chang	Sewage	2014-04-10	-
C14264334	Shaoyang	Wugang City County	wu gang shi nong mao shi chang	Sewage	2014-04-10	-
C14264335	Shaoyang	Wugang City County	wu gang shi nong mao shi chang	Poultry drinking water	2014-04-10	+	-	-	+
C14264336	Shaoyang	Wugang City County	wu gang shi nong mao shi chang	Sewage	2014-04-10	-
C14264337	Shaoyang	Wugang City County	wu gang shi tang chang pi fa shi chang	Poultry drinking water	2014-04-10	+	-	+	-
C14264338	Shaoyang	Wugang City County	wu gang shi tang chang pi fa shi chang	Sewage	2014-04-10	-
C14264339	Shaoyang	Wugang City County	wu gang shi tang chang pi fa shi chang	Sewage	2014-04-10	+	-	+	-
C14264340	Shaoyang	Dongkou County	dong kou xian sha ji ya xiang	Sewage	2014-04-09	-
C14264341	Shaoyang	Dongkou County	dong kou xian sha ji ya xiang	Sewage	2014-04-09	-
C14264342	Shaoyang	Dongkou County	dong kou xian sha ji ya xiang	Sewage	2014-04-09	-
C14264343	Shaoyang	Beita District	bei ta qu xi hu qiao nong mao shi chang	Poultry drinking water	2014-04-14	-
C14264344	Shaoyang	Beita District	bei ta qu xi hu qiao nong mao shi chang	Poultry drinking water	2014-04-14	-
C14264345	Shaoyang	Beita District	bei ta qu xi hu qiao nong mao shi chang	Poultry drinking water	2014-04-14	-
C14264346	Shaoyang	Daxiang District	shao yang zhong nan jia qin pi fa shi chang	Sewage	2014-04-14	-
C14264347	Shaoyang	Daxiang District	shao yang zhong nan jia qin pi fa shi chang	Sewage	2014-04-14	+	+	-	+
C14264348	Shaoyang	Daxiang District	shao yang zhong nan jia qin pi fa shi chang	Sewage	2014-04-14	-
C14264349	Shaoyang	Daxiang District	shao yang zhong nan jia qin pi fa shi chang	Sewage	2014-04-14	+	+	+	-
C14264350	Shaoyang	Daxiang District	shao yang zhong nan jia qin pi fa shi chang	Sewage	2014-04-14	+	+	-	-
C14264351	Shaoyang	Longhui County	long hui xian huo qin jiao yi shi chang	Poultry drinking water	2014-04-14	-
C14264352	Shaoyang	Longhui County	long hui xian huo qin jiao yi shi chang	Poultry drinking water	2014-04-14	-
C14264353	Shaoyang	Longhui County	long hui xian huo qin jiao yi shi chang	Poultry drinking water	2014-04-14	-
C14264354	Shaoyang	Longhui County	long hui xian zhong xin shi chang	Sewage	2014-04-14	-
C14264355	Shaoyang	Longhui County	long hui xian zhong xin shi chang	Poultry drinking water	2014-04-14	-
C14264356	Shaoyang	Longhui County	long hui xian zhong xin shi chang	Sewage	2014-04-14	-
C14264357	Shaoyang	Longhui County	long hui xian chao yang shi chang	Sewage	2014-04-14	+	+	-	-
C14264358	Shaoyang	Longhui County	long hui xian chao yang shi chang	Sewage	2014-04-14	+	-	+	-
C14264359	Shaoyang	Longhui County	long hui xian chao yang shi chang	Sewage	2014-04-14	-
C14264360	Shaoyang	Chengbu County	cheng bu xian nong mao shi chang	Chopping board	2014-04-16	-
C14264361	Shaoyang	Chengbu County	cheng bu xian nong mao shi chang	Poultry feces	2014-04-16	-
C14264362	Shaoyang	Chengbu County	cheng bu xian nong mao shi chang	Sewage	2014-04-16	-
C14264363	Shaoyang	Shaodong County	shao dong xian sheng li jie nong mao shi chang	Sewage	2014-04-18	+	-	+	-
C14264364	Shaoyang	Shaodong County	shao dong xian sheng li jie nong mao shi chang	Poultry drinking water	2014-04-18	-
C14264365	Shaoyang	Shaodong County	shao dong xian sheng li jie nong mao shi chang	Sewage	2014-04-18	+	-	-	+
C14264366	Shaoyang	Xinshao County	xin shao xian jin san jiao shi chang	Sewage	2014-04-21	-
C14264367	Shaoyang	Xinshao County	xin shao xian jin san jiao shi chang	Sewage	2014-04-21	+	+	-	-
C14264368	Shaoyang	Xinshao County	xin shao xian jin san jiao shi chang	Sewage	2014-04-21	-
C14264369	Shaoyang	Suining County	sui ning xian zhong xin nong mao shi chang	Poultry drinking water	2014-04-21	-
C14264370	Shaoyang	Suining County	sui ning xian zhong xin nong mao shi chang	Poultry drinking water	2014-04-21	-
C14264371	Shaoyang	Suining County	sui ning xian zhong xin nong mao shi chang	Poultry cage	2014-04-21	-
C14264372	Shaoyang	Suining County	sui ning xian zhong xin nong mao shi chang	Poultry cage	2014-04-21	-
C14264373	Shaoyang	Suining County	sui ning xian lv zhou nong mao shi chang	Sewage	2014-04-21	-
C14264374	Shaoyang	Suining County	sui ning xian lv zhou nong mao shi chang	Poultry cage	2014-04-21	-
C14264375	Shaoyang	Suining County	sui ning xian lv zhou nong mao shi chang	Poultry cage	2014-04-21	-
C14264376	Shaoyang	Suining County	sui ning xian lao jie nong mao shi chang	Poultry drinking water	2014-04-21	-
C14264377	Shaoyang	Suining County	sui ning xian lao jie nong mao shi chang	Poultry cage	2014-04-21	-
C14264378	Shaoyang	Suining County	sui ning xian lao jie nong mao shi chang	Poultry cage	2014-04-21	-
C14264379	Shaoyang	Daxiang District	da xiang qu ying chun nong mao shi chang	Poultry drinking water	2014-04-18	-
C14264380	Shaoyang	Daxiang District	da xiang qu ying chun nong mao shi chang	Sewage	2014-04-18	-
C14264381	Shaoyang	Daxiang District	da xiang qu ying chun nong mao shi chang	Sewage	2014-04-18	+	-	+	-
C14264382	Shaoyang	Daxiang District	da xiang qu dai jia ping nong mao shi chang	Poultry drinking water	2014-04-18	-
C14264383	Shaoyang	Daxiang District	da xiang qu dai jia ping nong mao shi chang	Sewage	2014-04-18	+	-	+	-
C14264384	Shaoyang	Daxiang District	da xiang qu dai jia ping nong mao shi chang	Sewage	2014-04-18	+	+	+	+
C14264385	Shaoyang	Longhui County	long hui xian zhong xin shi chang	Sewage	2014-04-21	-
C14264386	Shaoyang	Longhui County	long hui xian zhong xin shi chang	Poultry drinking water	2014-04-21	-
C14264387	Shaoyang	Longhui County	long hui xian zhong xin shi chang	Sewage	2014-04-21	+	-	+	-
C14264388	Shaoyang	Longhui County	long hui xian huo qin jiao yi shi chang	Poultry drinking water	2014-04-21	-
C14264389	Shaoyang	Longhui County	long hui xian huo qin jiao yi shi chang	Poultry drinking water	2014-04-21	-
C14264390	Shaoyang	Longhui County	long hui xian huo qin jiao yi shi chang	Poultry drinking water	2014-04-21	-
C14264391	Shaoyang	Longhui County	long hui xian chao yang shi chang	Sewage	2014-04-21	-
C14264392	Shaoyang	Longhui County	long hui xian chao yang shi chang	Sewage	2014-04-21	-
C14264393	Shaoyang	Longhui County	long hui xian chao yang shi chang	Sewage	2014-04-21	-
C14264394	Shaoyang	Daxiang District	shao yang zhong nan jia qin pi fa shi chang	Sewage	2014-04-23	-
C14264395	Shaoyang	Daxiang District	shao yang zhong nan jia qin pi fa shi chang	Sewage	2014-04-23	-
C14264396	Shaoyang	Daxiang District	shao yang zhong nan jia qin pi fa shi chang	Sewage	2014-04-23	-
C14264397	Shaoyang	Daxiang District	shao yang zhong nan jia qin pi fa shi chang	Sewage	2014-04-23	+	-	+	-
C14264398	Shaoyang	Daxiang District	shao yang zhong nan jia qin pi fa shi chang	Sewage	2014-04-23	-
C14264399	Shaoyang	Shaoyang County	shao yang xian tang du kou zhen er shi chang	Sewage	2014-04-24	-
C14264400	Shaoyang	Shaoyang County	shao yang xian tang du kou zhen er shi chang	Chopping board	2014-04-24	-
C14264401	Shaoyang	Shaoyang County	shao yang xian tang du kou zhen er shi chang	Other	2014-04-24	-
C14264402	Shaoyang	Shaoyang County	shao yang xian tang du kou zhen er shi chang	Poultry cage	2014-04-24	-
C14264403	Shaoyang	Shaoyang County	shao yang xian zha tan huo qin shi chang	Other	2014-04-24	-
C14264404	Shaoyang	Shaoyang County	shao yang xian zha tan huo qin shi chang	Sewage	2014-04-24	-
C14264405	Shaoyang	Shaoyang County	shao yang xian zha tan huo qin shi chang	Chopping board	2014-04-24	-
C14264406	Shaoyang	Shaoyang County	shao yang xian zha tan huo qin shi chang	Poultry cage	2014-04-24	-
C14264407	Shaoyang	Shaoyang County	shao yang xian zha tan huo qin shi chang	Poultry drinking water	2014-04-24	-
C14264408	Shaoyang	Shaoyang County	shao yang xian zha tan huo qin shi chang	Poultry cage	2014-04-24	-
C14264409	Shaoyang	Xinning County	xin ning xian jin lai zhong xin shi chang	Poultry feces	2014-04-23	+	+	-	-
C14264410	Shaoyang	Xinning County	xin ning xian jin lai zhong xin shi chang	Poultry drinking water	2014-04-23	+	-	+	-
C14264411	Shaoyang	Xinning County	xin ning xian jin lai zhong xin shi chang	Poultry feces	2014-04-23	-
C14264412	Shaoyang	Xinning County	xin ning xian jin lai zhong xin shi chang	Poultry drinking water	2014-04-23	+	-	+	-
C14264413	Shaoyang	Xinning County	xin ning xian jin lai zhong xin shi chang	Sewage	2014-04-23	+	+	+	-
C14264414	Shaoyang	Shuangqing District	shuang qing qu san yan jing nong mao shi chang	Other	2014-04-25	-
C14264415	Shaoyang	Shuangqing District	shuang qing qu san yan jing nong mao shi chang	Poultry feces	2014-04-25	-
C14264416	Shaoyang	Shuangqing District	shuang qing qu san yan jing nong mao shi chang	Sewage	2014-04-25	-
C14264417	Shaoyang	Dongkou County	dong kou xian da zheng jie jia qin tu zai	Sewage	2014-04-24	-
C14264418	Shaoyang	Dongkou County	dong kou xian da zheng jie jia qin tu zai	Sewage	2014-04-24	-
C14264419	Shaoyang	Dongkou County	dong kou xian da zheng jie jia qin tu zai	Sewage	2014-04-24	-
C14264420	Shaoyang	Wugang City County	wu gang shi nong mao shi chang	Sewage	2014-04-28	-
C14264421	Shaoyang	Wugang City County	wu gang shi nong mao shi chang	Sewage	2014-04-28	+	+	-	-
C14264422	Shaoyang	Wugang City County	wu gang shi nong mao shi chang	Poultry drinking water	2014-04-28	-
C14264423	Shaoyang	Wugang City County	wu gang shi tang chang pi fa shi chang	Sewage	2014-04-28	-
C14264424	Shaoyang	Wugang City County	wu gang shi tang chang pi fa shi chang	Poultry drinking water	2014-04-28	+	+	+	+
C14264425	Shaoyang	Wugang City County	wu gang shi tang chang pi fa shi chang	Sewage	2014-04-28	-
C14264426	Shaoyang	Beita District	bei ta qu xi hu qiao nong mao shi chang	Poultry drinking water	2014-04-29	-
C14264427	Shaoyang	Beita District	bei ta qu xi hu qiao nong mao shi chang	Poultry drinking water	2014-04-29	-
C14264428	Shaoyang	Beita District	bei ta qu xi hu qiao nong mao shi chang	Poultry drinking water	2014-04-29	-
C14265118	Yueyang	Quyuan Administration Area	zuo fang shi chang	Poultry drinking water	2014-02-11	+	-	-	+
C14265119	Yueyang	Quyuan Administration Area	zuo fang shi chang	Poultry drinking water	2014-02-11	+	-	-	+
[truncated: 1,944 more rows]
